# Supplementary material for: Common Attentional Constraints in Visual Foraging
Source: PLoS One. 2014 Jun 25;9(6):e100752. doi: 10.1371/journal.pone.0100752 (PMC4071029; doi:10.1371/journal.pone.0100752)
Supplement: File S1 — This file contains raw data from each of the 16 participants that took part in the current experiment. The file is in CSV format and does not contain header information. The column labels (with explanations in parentheses) are as follows: 1) Participant Number; 2) Trial Number; 3) Experimental Condition (0 = Feature, 1 = Conjunction); 4) Symbol Condition (1 = R/G target, 2 = B/G, 3 = rSq/gDisk, 4 = gSq/rDisk); 5) Touch Count (1–40); 6) Target ID; 7) Target X position; 8) Target Y position; 9) Trial Time; 10) Touch Time; 11) Target Repetition (0 = no repeat. 1 = repeated); 12) Repetition Count; 13) Distance from last touch; 14) Run length; 15) Line number. (CSV) [file pone.0100752.s001.csv]

1	1	0	1	1	1	408	676	1.8221	0	0	0	0	0	1
1	1	0	1	2	1	332	651	2.0121	0.18996	1	1	80.006	2	2
1	1	0	1	3	0	261	687	2.2454	0.23327	0	0	79.605	1	3
1	1	0	1	4	1	293	585	2.4953	0.24997	0	0	106.9	0	4
1	1	0	1	5	1	241	592	2.7453	0.25001	1	1	52.469	2	5
1	1	0	1	6	0	172	530	3.0291	0.28373	0	0	92.763	0	6
1	1	0	1	7	0	209	506	3.3791	0.35005	1	1	44.102	0	7
1	1	0	1	8	0	327	489	3.862	0.48284	1	2	119.22	3	8
1	1	0	1	9	1	310	412	4.1119	0.24996	0	0	78.854	0	9
1	1	0	1	10	1	226	414	4.3451	0.23318	1	1	84.024	0	10
1	1	0	1	11	1	167	358	4.5617	0.21658	1	2	81.345	0	11
1	1	0	1	12	1	327	344	4.895	0.33333	1	3	160.61	4	12
1	1	0	1	13	0	121	248	5.2115	0.31651	0	0	227.27	0	13
1	1	0	1	14	0	212	265	5.5115	0.29995	1	1	92.574	0	14
1	1	0	1	15	0	246	103	6.1448	0.63326	1	2	165.53	3	15
1	1	0	1	16	1	326	108	6.3784	0.23361	0	0	80.156	0	16
1	1	0	1	17	1	396	191	6.6112	0.23285	1	1	108.58	2	17
1	1	0	1	18	0	464	268	6.9283	0.31714	0	0	102.73	0	18
1	1	0	1	19	0	400	508	7.3782	0.44982	1	1	248.39	0	19
1	1	0	1	20	0	394	587	7.5781	0.19991	1	2	79.228	0	20
1	1	0	1	21	0	466	583	7.7943	0.21623	1	3	72.111	4	21
1	1	0	1	22	1	628	675	8.3609	0.56662	0	0	186.3	1	22
1	1	0	1	23	0	719	677	8.7609	0.39993	0	0	91.022	0	23
1	1	0	1	24	0	800	707	8.9779	0.21706	1	1	86.377	2	24
1	1	0	1	25	1	855	601	9.3779	0.39995	0	0	119.42	0	25
1	1	0	1	26	1	739	593	9.644	0.26612	1	1	116.28	2	26
1	1	0	1	27	0	692	434	10.128	0.48365	0	0	165.8	0	27
1	1	0	1	28	0	637	408	10.378	0.25014	1	1	60.836	0	28
1	1	0	1	29	0	539	426	10.61	0.23267	1	2	99.639	3	29
1	1	0	1	30	1	566	338	10.994	0.38342	0	0	92.049	0	30
1	1	0	1	31	1	626	245	11.41	0.41656	1	1	110.68	0	31
1	1	0	1	32	1	454	76	11.828	0.41723	1	2	241.13	3	32
1	1	0	1	33	0	697	85	12.378	0.55053	0	0	243.17	1	33
1	1	0	1	34	1	770	159	12.743	0.36515	0	0	103.95	1	34
1	1	0	1	35	0	859	73	13.06	0.31656	0	0	123.76	1	35
1	1	0	1	36	1	899	193	13.31	0.25002	0	0	126.49	1	36
1	1	0	1	37	0	787	262	13.61	0.2999	0	0	131.55	1	37
1	1	0	1	38	1	787	339	13.827	0.21702	0	0	77	0	38
1	1	0	1	39	1	704	340	14.043	0.21609	1	1	83.006	2	39
1	1	0	1	40	0	787	425	14.277	0.23384	0	0	118.8	0	40
1	2	0	1	1	1	149	670	0.8876	0	0	0	0	0	41
1	2	0	1	2	1	170	590	1.0947	0.20708	1	1	82.71	2	42
1	2	0	1	3	0	233	576	1.3448	0.25009	0	0	64.537	0	43
1	2	0	1	4	0	301	616	1.5609	0.21617	1	1	78.892	0	44
1	2	0	1	5	0	387	583	1.8608	0.29984	1	2	92.114	0	45
1	2	0	1	6	0	143	471	2.2109	0.35013	1	3	268.48	0	46
1	2	0	1	7	0	149	419	2.5107	0.29982	1	4	52.345	5	47
1	2	0	1	8	1	200	485	2.7273	0.21661	0	0	83.409	1	48
1	2	0	1	9	0	225	400	3.0609	0.33356	0	0	88.6	0	49
1	2	0	1	10	0	321	350	3.4107	0.34983	1	1	108.24	2	50
1	2	0	1	11	1	157	282	3.7444	0.33369	0	0	177.54	0	51
1	2	0	1	12	1	116	202	3.9944	0.25003	1	1	89.894	0	52
1	2	0	1	13	1	169	102	4.3945	0.40004	1	2	113.18	0	53
1	2	0	1	14	1	252	170	4.6441	0.24962	1	3	107.3	0	54
1	2	0	1	15	1	323	118	4.9442	0.30016	1	4	88.006	5	55
1	2	0	1	16	0	316	178	5.1604	0.21611	0	0	60.407	0	56
1	2	0	1	17	0	322	236	5.344	0.18367	1	1	58.31	2	57
1	2	0	1	18	1	371	260	5.5101	0.1661	0	0	54.562	1	58
1	2	0	1	19	0	403	331	5.894	0.38383	0	0	77.878	1	59
1	2	0	1	20	1	474	358	6.1102	0.21623	0	0	75.961	1	60
1	2	0	1	21	0	480	428	6.3101	0.19989	0	0	70.257	0	61
1	2	0	1	22	0	627	577	6.8437	0.53365	1	1	209.31	0	62
1	2	0	1	23	0	643	646	7.0599	0.21617	1	2	70.831	3	63
1	2	0	1	24	1	577	578	7.2766	0.21665	0	0	94.763	0	64
1	2	0	1	25	1	711	643	7.6765	0.39993	1	1	148.93	0	65
1	2	0	1	26	1	798	663	7.8764	0.19993	1	2	89.269	0	66
1	2	0	1	27	1	720	583	8.1765	0.30004	1	3	111.73	4	67
1	2	0	1	28	0	905	412	8.734	0.55755	0	0	251.92	1	68
1	2	0	1	29	1	852	375	9.0763	0.34226	0	0	64.637	1	69
1	2	0	1	30	0	798	352	9.3762	0.29997	0	0	58.694	1	70
1	2	0	1	31	1	770	263	9.6604	0.28417	0	0	93.301	1	71
1	2	0	1	32	0	767	187	9.9593	0.29895	0	0	76.059	1	72
1	2	0	1	33	1	780	87	10.259	0.3	0	0	100.84	0	73
1	2	0	1	34	1	709	176	10.543	0.28369	1	1	113.85	2	74
1	2	0	1	35	0	547	177	11.059	0.51617	0	0	162	0	75
1	2	0	1	36	0	553	341	11.459	0.4	1	1	164.11	0	76
1	2	0	1	37	0	612	359	11.809	0.34985	1	2	61.685	3	77
1	2	0	1	38	1	635	418	12.076	0.26663	0	0	63.325	1	78
1	2	0	1	39	0	556	408	12.293	0.21703	0	0	79.63	1	79
1	2	0	1	40	1	687	343	12.526	0.23292	0	0	146.24	0	80
1	3	0	1	1	1	889	116	0.72221	0	0	0	0	0	81
1	3	0	1	2	1	801	117	0.92929	0.20708	1	1	88.006	0	82
1	3	0	1	3	1	775	238	1.2954	0.36615	1	2	123.76	0	83
1	3	0	1	4	1	719	246	1.5121	0.21662	1	3	56.569	4	84
1	3	0	1	5	0	883	425	1.8792	0.36712	0	0	242.77	0	85
1	3	0	1	6	0	765	438	2.112	0.23283	1	1	118.71	2	86
1	3	0	1	7	1	857	484	2.3291	0.21708	0	0	102.86	0	87
1	3	0	1	8	1	777	483	2.5119	0.18278	1	1	80.006	0	88
1	3	0	1	9	1	726	435	2.729	0.21713	1	2	70.036	3	89
1	3	0	1	10	0	798	671	3.429	0.70004	0	0	246.74	0	90
1	3	0	1	11	0	696	679	3.7117	0.28267	1	1	102.31	0	91
1	3	0	1	12	0	620	685	3.9451	0.23337	1	2	76.236	3	92
1	3	0	1	13	1	545	666	4.1618	0.21675	0	0	77.369	1	93
1	3	0	1	14	0	550	556	4.4787	0.31691	0	0	110.11	0	94
1	3	0	1	15	0	600	571	4.7288	0.25003	1	1	52.202	0	95
1	3	0	1	16	0	706	530	5.0616	0.33284	1	2	113.65	3	96
1	3	0	1	17	1	532	430	5.5116	0.45	0	0	200.69	0	97
1	3	0	1	18	1	523	334	5.795	0.28337	1	1	96.421	0	98
1	3	0	1	19	1	606	249	6.1448	0.34983	1	2	118.8	0	99
1	3	0	1	20	1	563	96	6.6447	0.49991	1	3	158.93	4	100
1	3	0	1	21	0	477	107	7.7112	1.0665	0	0	86.701	0	101
1	3	0	1	22	0	406	123	7.9946	0.28336	1	1	72.78	2	102
1	3	0	1	23	1	327	74	8.2281	0.23355	0	0	92.962	1	103
1	3	0	1	24	0	197	102	8.7443	0.51619	0	0	132.98	0	104
1	3	0	1	25	0	153	182	9.0443	0.29996	1	1	91.302	0	105
1	3	0	1	26	0	161	255	9.3609	0.31667	1	2	73.437	0	106
1	3	0	1	27	0	214	260	9.5781	0.21717	1	3	53.235	0	107
1	3	0	1	28	0	319	270	9.8779	0.29977	1	4	105.48	5	108
1	3	0	1	29	1	476	260	10.311	0.43301	0	0	157.32	1	109
1	3	0	1	30	0	207	338	10.744	0.43321	0	0	280.08	1	110
1	3	0	1	31	1	129	351	10.994	0.24995	0	0	79.076	0	111
1	3	0	1	32	1	125	431	11.228	0.23374	1	1	80.1	0	112
1	3	0	1	33	1	207	436	11.478	0.2499	1	2	82.152	3	113
1	3	0	1	34	0	252	488	11.694	0.2164	0	0	68.768	0	114
1	3	0	1	35	0	219	568	12.011	0.31657	1	1	86.539	2	115
1	3	0	1	36	1	140	588	12.244	0.2332	0	0	81.492	1	116
1	3	0	1	37	0	206	705	12.494	0.24997	0	0	134.33	0	117
1	3	0	1	38	0	461	650	13.044	0.54997	1	1	260.86	2	118
1	3	0	1	39	1	415	607	13.294	0.24982	0	0	62.968	1	119
1	3	0	1	40	1	333	423	13.66	0.36664	1	1	201.44	0	120
1	4	0	1	1	0	322	686	1.3376	0	0	0	0	1	121
1	4	0	1	2	1	299	598	1.5777	0.24009	0	0	90.956	0	122
1	4	0	1	3	1	237	509	1.8776	0.29992	1	1	108.47	0	123
1	4	0	1	4	1	135	572	2.1947	0.31708	1	2	119.89	3	124
1	4	0	1	5	0	164	517	2.4276	0.23287	0	0	62.177	0	125
1	4	0	1	6	0	245	412	2.8609	0.43338	1	1	132.61	2	126
1	4	0	1	7	1	132	413	3.1274	0.26647	0	0	113	0	127
1	4	0	1	8	1	297	429	3.5774	0.44997	1	1	165.77	2	128
1	4	0	1	9	0	228	334	3.9445	0.36711	0	0	117.41	1	129
1	4	0	1	10	1	281	262	4.3108	0.36628	0	0	89.404	0	130
1	4	0	1	11	1	134	167	4.8444	0.53358	1	1	175.03	2	131
1	4	0	1	12	0	225	173	5.1605	0.31618	0	0	91.198	0	132
1	4	0	1	13	0	133	108	5.427	0.2665	1	1	112.65	0	133
1	4	0	1	14	0	225	106	5.6941	0.26703	1	2	92.022	3	134
1	4	0	1	15	1	310	87	6.144	0.44997	0	0	87.098	0	135
1	4	0	1	16	1	386	102	6.4102	0.26616	1	1	77.466	0	136
1	4	0	1	17	1	389	172	6.6602	0.25002	1	2	70.064	3	137
1	4	0	1	18	0	377	273	6.9267	0.26649	0	0	101.71	0	138
1	4	0	1	19	0	467	242	7.2766	0.34986	1	1	95.189	0	139
1	4	0	1	20	0	481	312	7.5099	0.23335	1	2	71.386	3	140
1	4	0	1	21	1	413	412	7.8769	0.36702	0	0	120.93	1	141
1	4	0	1	22	0	388	571	8.3099	0.43293	0	0	160.95	0	142
1	4	0	1	23	0	478	605	8.5934	0.28355	1	1	96.208	0	143
1	4	0	1	24	0	467	666	8.8263	0.23287	1	2	61.984	3	144
1	4	0	1	25	1	619	676	9.3934	0.56707	0	0	152.33	1	145
1	4	0	1	26	0	695	680	9.7943	0.40095	0	0	76.105	0	146
1	4	0	1	27	0	556	513	10.31	0.51521	1	1	217.28	2	147
1	4	0	1	28	1	531	248	11.009	0.69983	0	0	266.18	1	148
1	4	0	1	29	0	524	90	11.394	0.38462	0	0	158.15	0	149
1	4	0	1	30	0	634	184	11.826	0.43193	1	1	144.69	2	150
1	4	0	1	31	1	724	167	12.326	0.5	0	0	91.591	1	151
1	4	0	1	32	0	860	114	12.894	0.56815	0	0	145.96	1	152
1	4	0	1	33	1	879	170	13.176	0.28158	0	0	59.135	0	153
1	4	0	1	34	1	891	265	13.476	0.30008	1	1	95.755	2	154
1	4	0	1	35	0	702	350	13.876	0.39983	0	0	207.23	1	155
1	4	0	1	36	1	706	421	14.109	0.23323	0	0	71.113	0	156
1	4	0	1	37	1	799	408	14.475	0.36668	1	1	93.904	0	157
1	4	0	1	38	1	912	447	14.809	0.3332	1	2	119.54	3	158
1	4	0	1	39	0	881	588	15.142	0.33381	0	0	144.37	1	159
1	4	0	1	40	1	872	690	15.542	0.39992	0	0	102.4	0	160
1	5	0	1	1	0	878	94	0.95293	0	0	0	0	1	161
1	5	0	1	2	1	779	113	1.2424	0.28946	0	0	100.81	1	162
1	5	0	1	3	0	781	182	1.4757	0.23332	0	0	69.029	0	163
1	5	0	1	4	0	716	72	1.7256	0.24994	1	1	127.77	2	164
1	5	0	1	5	1	701	188	1.9594	0.23373	0	0	116.97	0	165
1	5	0	1	6	1	883	281	2.3423	0.38294	1	1	204.38	0	166
1	5	0	1	7	1	817	422	2.7257	0.38336	1	2	155.68	3	167
1	5	0	1	8	0	762	492	3.0256	0.29992	0	0	89.022	1	168
1	5	0	1	9	1	862	581	3.2768	0.2512	0	0	133.87	0	169
1	5	0	1	10	1	792	572	3.4923	0.21545	1	1	70.576	2	170
1	5	0	1	11	0	863	654	3.6755	0.1832	0	0	108.47	0	171
1	5	0	1	12	0	651	685	4.1254	0.4499	1	1	214.25	2	172
1	5	0	1	13	1	451	665	5.259	1.1336	0	0	201	0	173
1	5	0	1	14	1	450	592	5.6918	0.43287	1	1	73.007	0	174
1	5	0	1	15	1	373	656	5.9589	0.26704	1	2	100.12	3	175
1	5	0	1	16	0	381	590	6.1751	0.21619	0	0	66.483	1	176
1	5	0	1	17	1	299	666	6.4089	0.23377	0	0	111.8	1	177
1	5	0	1	18	0	308	569	6.6419	0.23308	0	0	97.417	0	178
1	5	0	1	19	0	223	650	6.8919	0.24994	1	1	117.41	0	179
1	5	0	1	20	0	225	605	7.1588	0.26689	1	2	45.044	3	180
1	5	0	1	21	1	319	510	7.6917	0.53289	0	0	133.65	0	181
1	5	0	1	22	1	380	488	7.9249	0.23323	1	1	64.846	0	182
1	5	0	1	23	1	216	525	8.1916	0.2667	1	2	168.12	3	183
1	5	0	1	24	0	129	485	8.4249	0.23335	0	0	95.755	0	184
1	5	0	1	25	0	479	506	8.9416	0.51665	1	1	350.63	0	185
1	5	0	1	26	0	529	489	9.1914	0.24978	1	2	52.811	3	186
1	5	0	1	27	1	608	402	9.6084	0.41706	0	0	117.52	1	187
1	5	0	1	28	0	549	416	10.091	0.48284	0	0	60.638	1	188
1	5	0	1	29	1	456	351	10.409	0.31724	0	0	113.46	0	189
1	5	0	1	30	1	442	291	10.741	0.33258	1	1	61.612	0	190
1	5	0	1	31	1	459	202	11.058	0.31708	1	2	90.609	3	191
1	5	0	1	32	0	549	257	11.541	0.48317	0	0	105.48	0	192
1	5	0	1	33	0	633	201	11.941	0.39958	1	1	100.96	0	193
1	5	0	1	34	0	409	76	12.708	0.76703	1	2	256.52	3	194
1	5	0	1	35	1	290	119	13.058	0.34991	0	0	126.53	1	195
1	5	0	1	36	0	237	74	13.297	0.23869	0	0	69.527	1	196
1	5	0	1	37	1	312	250	13.708	0.41121	0	0	191.31	1	197
1	5	0	1	38	0	219	204	14.024	0.31622	0	0	103.75	1	198
1	5	0	1	39	1	123	172	14.374	0.34994	0	0	101.19	1	199
1	5	0	1	40	0	130	239	14.674	0.30009	0	0	67.365	0	200
1	6	0	1	1	1	311	662	0.78682	0	0	0	0	0	201
1	6	0	1	2	1	207	455	1.2438	0.45701	1	1	231.66	0	202
1	6	0	1	3	1	130	421	1.4938	0.24998	1	2	84.172	0	203
1	6	0	1	4	1	164	372	1.6938	0.20002	1	3	59.641	4	204
1	6	0	1	5	0	117	275	1.9767	0.28288	0	0	107.79	1	205
1	6	0	1	6	1	131	174	2.4936	0.51691	0	0	101.97	0	206
1	6	0	1	7	1	289	198	2.9935	0.49992	1	1	159.81	2	207
1	6	0	1	8	0	400	102	3.5598	0.56623	0	0	146.75	0	208
1	6	0	1	9	0	400	219	3.8264	0.26661	1	1	117	2	209
1	6	0	1	10	1	370	268	4.0434	0.21699	0	0	57.454	1	210
1	6	0	1	11	0	474	278	4.3432	0.29984	0	0	104.48	0	211
1	6	0	1	12	0	464	338	4.5594	0.21623	1	1	60.828	0	212
1	6	0	1	13	0	532	270	4.8594	0.29997	1	2	96.167	0	213
1	6	0	1	14	0	395	434	5.3433	0.48386	1	3	213.69	4	214
1	6	0	1	15	1	496	654	5.9432	0.59992	0	0	242.08	0	215
1	6	0	1	16	1	562	684	6.2259	0.28268	1	1	72.498	0	216
1	6	0	1	17	1	552	578	6.543	0.31708	1	2	106.47	3	217
1	6	0	1	18	0	563	523	7.0759	0.53298	0	0	56.089	0	218
1	6	0	1	19	0	556	425	7.4428	0.36686	1	1	98.25	2	219
1	6	0	1	20	1	561	367	7.7256	0.28283	0	0	58.215	0	220
1	6	0	1	21	1	632	348	8.2089	0.48327	1	1	73.498	2	221
1	6	0	1	22	0	643	428	8.4588	0.24995	0	0	80.753	0	222
1	6	0	1	23	0	711	482	8.7255	0.26662	1	1	86.833	2	223
1	6	0	1	24	1	690	582	9.0427	0.31722	0	0	102.18	0	224
1	6	0	1	25	1	775	620	9.3426	0.29992	1	1	93.107	0	225
1	6	0	1	26	1	854	439	9.9255	0.58292	1	2	197.49	3	226
1	6	0	1	27	0	844	507	10.175	0.2498	0	0	68.731	0	227
1	6	0	1	28	0	800	422	10.459	0.2832	1	1	95.713	2	228
1	6	0	1	29	1	716	403	10.725	0.26661	0	0	86.122	1	229
1	6	0	1	30	0	842	366	11.092	0.36717	0	0	131.32	0	230
1	6	0	1	31	0	871	271	11.492	0.39977	1	1	99.328	0	231
1	6	0	1	32	0	875	214	11.825	0.33312	1	2	57.14	0	232
1	6	0	1	33	0	883	120	12.175	0.34966	1	3	94.34	0	233
1	6	0	1	34	0	719	160	12.608	0.43323	1	4	168.81	5	234
1	6	0	1	35	1	725	115	12.808	0.19991	0	0	45.398	1	235
1	6	0	1	36	0	650	169	13.125	0.31663	0	0	92.418	1	236
1	6	0	1	37	1	641	73	13.342	0.21704	0	0	96.421	0	237
1	6	0	1	38	1	526	84	13.708	0.36628	1	1	115.52	2	238
1	6	0	1	39	0	569	166	13.908	0.19982	0	0	92.59	1	239
1	6	0	1	40	1	626	271	14.208	0.3001	0	0	119.47	0	240
1	7	0	1	1	0	148	645	0.8451	0	0	0	0	0	241
1	7	0	1	2	0	216	661	1.0692	0.22408	1	1	69.857	0	242
1	7	0	1	3	0	296	588	1.5194	0.45019	1	2	108.3	0	243
1	7	0	1	4	0	151	536	1.7858	0.26645	1	3	154.04	0	244
1	7	0	1	5	0	357	493	2.3358	0.54995	1	4	210.44	0	245
1	7	0	1	6	0	242	435	2.6195	0.28368	1	5	128.8	0	246
1	7	0	1	7	0	205	336	2.9195	0.30004	1	6	105.69	0	247
1	7	0	1	8	0	125	123	3.2695	0.35	1	7	227.53	0	248
1	7	0	1	9	0	379	252	3.9199	0.65038	1	8	284.88	0	249
1	7	0	1	10	0	445	325	4.1867	0.26681	1	9	98.412	0	250
1	7	0	1	11	0	480	593	4.6699	0.48318	1	10	270.28	0	251
1	7	0	1	12	0	646	670	5.0197	0.34982	1	11	182.99	0	252
1	7	0	1	13	0	710	646	5.5197	0.50006	1	12	68.352	0	253
1	7	0	1	14	0	814	685	5.8364	0.31664	1	13	111.07	0	254
1	7	0	1	15	0	877	663	6.103	0.26666	1	14	66.731	0	255
1	7	0	1	16	0	770	524	6.5365	0.43344	1	15	175.41	0	256
1	7	0	1	17	0	636	436	6.8695	0.33306	1	16	160.31	0	257
1	7	0	1	18	0	666	186	7.4534	0.58383	1	17	251.79	0	258
1	7	0	1	19	0	561	118	7.753	0.29969	1	18	125.1	0	259
1	7	0	1	20	0	880	88	8.2693	0.51622	1	19	320.41	20	260
1	7	0	1	21	1	807	115	8.603	0.33373	0	0	77.833	0	261
1	7	0	1	22	1	780	175	8.8673	0.26431	1	1	65.795	0	262
1	7	0	1	23	1	884	263	9.1694	0.30208	1	2	136.24	0	263
1	7	0	1	24	1	775	265	9.4174	0.24799	1	3	109.02	0	264
1	7	0	1	25	1	636	336	9.8678	0.4504	1	4	156.08	0	265
1	7	0	1	26	1	718	573	10.384	0.51606	1	5	250.78	0	266
1	7	0	1	27	1	809	584	10.634	0.24996	1	6	91.662	0	267
1	7	0	1	28	1	865	595	10.853	0.21898	1	7	57.07	0	268
1	7	0	1	29	1	618	595	11.317	0.46447	1	8	247	0	269
1	7	0	1	30	1	527	570	11.567	0.24963	1	9	94.372	0	270
1	7	0	1	31	1	558	430	11.917	0.34987	1	10	143.39	0	271
1	7	0	1	32	1	548	367	12.183	0.26666	1	11	63.789	0	272
1	7	0	1	33	1	531	277	12.601	0.41723	1	12	91.591	0	273
1	7	0	1	34	1	446	243	12.95	0.34978	1	13	91.548	0	274
1	7	0	1	35	1	400	351	13.283	0.33288	1	14	117.39	0	275
1	7	0	1	36	1	227	181	13.967	0.6833	1	15	242.55	0	276
1	7	0	1	37	1	148	343	14.383	0.41642	1	16	180.24	0	277
1	7	0	1	38	1	286	407	14.733	0.34987	1	17	152.12	0	278
1	7	0	1	39	1	257	515	15.033	0.29997	1	18	111.83	19	279
1	7	0	1	40	1	122	590	15.383	0.34997	1	19	154.43	0	280
1	8	0	1	1	0	879	176	0.89277	0	0	0	0	0	281
1	8	0	1	2	0	893	121	1.083	0.19022	1	1	56.754	2	282
1	8	0	1	3	1	811	81	1.3329	0.24988	0	0	91.236	1	283
1	8	0	1	4	0	605	161	1.8359	0.50298	0	0	220.99	0	284
1	8	0	1	5	0	544	174	2.116	0.2801	1	1	62.37	2	285
1	8	0	1	6	1	572	88	2.3327	0.21673	0	0	90.443	1	286
1	8	0	1	7	0	452	173	2.6825	0.34984	0	0	147.05	1	287
1	8	0	1	8	1	371	180	3.0826	0.40008	0	0	81.302	1	288
1	8	0	1	9	0	221	85	3.5495	0.46693	0	0	177.55	0	289
1	8	0	1	10	0	151	90	3.8157	0.2662	1	1	70.178	0	290
1	8	0	1	11	0	202	274	4.3323	0.51653	1	2	190.94	3	291
1	8	0	1	12	1	222	319	4.5495	0.21723	0	0	49.244	1	292
1	8	0	1	13	0	292	251	4.8323	0.28283	0	0	97.591	1	293
1	8	0	1	14	1	379	330	5.1155	0.28314	0	0	117.52	1	294
1	8	0	1	15	0	128	365	5.6992	0.5837	0	0	253.43	0	295
1	8	0	1	16	0	182	430	5.9491	0.24992	1	1	84.504	2	296
1	8	0	1	17	1	120	511	6.3491	0.39997	0	0	102	0	297
1	8	0	1	18	1	149	569	6.5318	0.18274	1	1	64.846	0	298
1	8	0	1	19	1	232	573	7.049	0.51721	1	2	83.096	0	299
1	8	0	1	20	1	228	493	7.2988	0.24983	1	3	80.1	4	300
1	8	0	1	21	0	152	664	7.865	0.56617	0	0	187.13	0	301
1	8	0	1	22	0	334	679	8.3487	0.48364	1	1	182.62	0	302
1	8	0	1	23	0	303	498	8.7814	0.43278	1	2	183.64	0	303
1	8	0	1	24	0	296	405	9.0314	0.24996	1	3	93.263	0	304
1	8	0	1	25	0	417	437	9.3813	0.34993	1	4	125.16	5	305
1	8	0	1	26	1	452	658	10.181	0.79989	0	0	223.75	0	306
1	8	0	1	27	1	483	607	10.598	0.41709	1	1	59.682	2	307
1	8	0	1	28	0	535	675	10.865	0.26622	0	0	85.604	1	308
1	8	0	1	29	1	562	577	11.298	0.43361	0	0	101.65	1	309
1	8	0	1	30	0	617	568	11.614	0.31621	0	0	55.731	0	310
1	8	0	1	31	0	553	533	11.831	0.21663	1	1	72.945	2	311
1	8	0	1	32	1	570	426	12.231	0.39989	0	0	108.34	0	312
1	8	0	1	33	1	548	378	12.464	0.23323	1	1	52.802	0	313
1	8	0	1	34	1	643	439	12.764	0.29994	1	2	112.9	0	314
1	8	0	1	35	1	718	436	13.214	0.44988	1	3	75.06	0	315
1	8	0	1	36	1	697	621	13.664	0.44996	1	4	186.19	0	316
1	8	0	1	37	1	872	699	14.23	0.56654	1	5	191.6	0	317
1	8	0	1	38	1	851	605	14.58	0.34987	1	6	96.317	0	318
1	8	0	1	39	1	867	516	14.964	0.38325	1	7	90.427	8	319
1	8	0	1	40	0	728	327	15.913	0.9499	0	0	234.61	0	320
1	9	0	1	1	0	887	209	0.80888	0	0	0	0	1	321
1	9	0	1	2	1	866	116	0.98214	0.17327	0	0	95.341	1	322
1	9	0	1	3	0	791	117	1.2322	0.2501	0	0	75.007	1	323
1	9	0	1	4	1	807	196	1.4159	0.18369	0	0	80.604	0	324
1	9	0	1	5	1	848	262	1.6321	0.21612	1	1	77.698	0	325
1	9	0	1	6	1	882	335	1.8322	0.20014	1	2	80.529	0	326
1	9	0	1	7	1	775	334	2.0986	0.26645	1	3	107	4	327
1	9	0	1	8	0	799	470	2.5658	0.46716	0	0	138.1	0	328
1	9	0	1	9	0	731	418	2.832	0.26619	1	1	85.604	2	329
1	9	0	1	10	1	697	497	3.0656	0.23357	0	0	86.006	0	330
1	9	0	1	11	1	710	578	3.2984	0.23284	1	1	82.037	2	331
1	9	0	1	12	0	648	491	3.5484	0.25	0	0	106.83	0	332
1	9	0	1	13	0	619	587	3.7485	0.2001	1	1	100.28	0	333
1	9	0	1	14	0	625	673	3.9484	0.19987	1	2	86.209	3	334
1	9	0	1	15	1	538	593	4.2319	0.2835	0	0	118.19	0	335
1	9	0	1	16	1	459	581	4.4653	0.23348	1	1	79.906	0	336
1	9	0	1	17	1	448	644	4.6652	0.19987	1	2	63.953	3	337
1	9	0	1	18	0	384	666	4.9315	0.26624	0	0	67.676	0	338
1	9	0	1	19	0	378	594	5.1151	0.18363	1	1	72.25	0	339
1	9	0	1	20	0	311	646	5.4151	0.30003	1	2	84.812	3	340
1	9	0	1	21	1	330	559	5.6651	0.25	0	0	89.051	1	341
1	9	0	1	22	0	318	509	5.8981	0.23302	0	0	51.42	0	342
1	9	0	1	23	0	206	494	6.2481	0.34994	1	1	113	2	343
1	9	0	1	24	1	152	511	6.4813	0.23324	0	0	56.613	0	344
1	9	0	1	25	1	211	421	6.9478	0.46645	1	1	107.62	0	345
1	9	0	1	26	1	289	428	7.2648	0.31704	1	2	78.313	0	346
1	9	0	1	27	1	310	361	7.6647	0.39995	1	3	70.214	4	347
1	9	0	1	28	0	386	349	7.9146	0.24989	0	0	76.942	0	348
1	9	0	1	29	0	199	360	8.2309	0.3163	1	1	187.32	0	349
1	9	0	1	30	0	140	347	8.4809	0.24993	1	2	60.415	0	350
1	9	0	1	31	0	118	201	8.9308	0.44993	1	3	147.65	0	351
1	9	0	1	32	0	218	181	9.3146	0.38381	1	4	101.98	0	352
1	9	0	1	33	0	327	177	9.6974	0.3828	1	5	109.07	0	353
1	9	0	1	34	0	461	196	10.131	0.43315	1	6	135.34	7	354
1	9	0	1	35	1	476	249	10.297	0.1666	0	0	55.082	0	355
1	9	0	1	36	1	374	89	10.664	0.36709	1	1	189.75	0	356
1	9	0	1	37	1	454	88	10.897	0.23278	1	2	80.006	0	357
1	9	0	1	38	1	446	335	11.23	0.33331	1	3	247.13	0	358
1	9	0	1	39	1	517	416	11.597	0.36679	1	4	107.71	5	359
1	9	0	1	40	0	570	93	12.397	0.7997	0	0	327.32	0	360
1	10	0	1	1	1	291	674	0.89102	0	0	0	0	0	361
1	10	0	1	2	1	306	595	1.1143	0.22327	1	1	80.411	2	362
1	10	0	1	3	0	238	655	1.3141	0.19982	0	0	90.686	0	363
1	10	0	1	4	0	416	676	1.5978	0.28368	1	1	179.23	0	364
1	10	0	1	5	0	372	512	1.9478	0.35005	1	2	169.8	0	365
1	10	0	1	6	0	469	505	2.2307	0.28286	1	3	97.252	0	366
1	10	0	1	7	0	203	355	2.6477	0.41704	1	4	305.38	5	367
1	10	0	1	8	1	141	335	2.8977	0.24997	0	0	65.146	0	368
1	10	0	1	9	1	395	276	3.5977	0.7	1	1	260.76	0	369
1	10	0	1	10	1	367	332	3.8139	0.21621	1	2	62.61	3	370
1	10	0	1	11	0	292	275	4.0138	0.19988	0	0	94.202	0	371
1	10	0	1	12	0	292	118	4.4137	0.39988	1	1	157	0	372
1	10	0	1	13	0	226	76	4.6303	0.21668	1	2	78.23	3	373
1	10	0	1	14	1	371	75	5.1978	0.56743	0	0	145	0	374
1	10	0	1	15	1	458	114	5.4301	0.23234	1	1	95.341	0	375
1	10	0	1	16	1	541	78	5.7136	0.28354	1	2	90.471	0	376
1	10	0	1	17	1	484	186	5.9802	0.26652	1	3	122.12	0	377
1	10	0	1	18	1	451	272	6.2299	0.24972	1	4	92.114	0	378
1	10	0	1	19	1	638	266	6.6132	0.38332	1	5	187.1	0	379
1	10	0	1	20	1	630	123	6.948	0.33474	1	6	143.22	7	380
1	10	0	1	21	0	716	97	7.2799	0.33197	0	0	89.844	0	381
1	10	0	1	22	0	882	73	7.6468	0.36688	1	1	167.73	2	382
1	10	0	1	23	1	806	109	7.863	0.21619	0	0	84.095	0	383
1	10	0	1	24	1	796	169	8.0796	0.21663	1	1	60.828	2	384
1	10	0	1	25	0	872	197	8.3796	0.29995	0	0	80.994	0	385
1	10	0	1	26	0	886	263	8.6967	0.31708	1	1	67.469	2	386
1	10	0	1	27	1	886	320	8.9796	0.28293	0	0	57	0	387
1	10	0	1	28	1	780	321	9.2627	0.28315	1	1	106	2	388
1	10	0	1	29	0	902	415	9.5294	0.26663	0	0	154.01	0	389
1	10	0	1	30	0	694	337	9.8465	0.31718	1	1	222.14	0	390
1	10	0	1	31	0	709	447	10.146	0.29976	1	2	111.02	3	391
1	10	0	1	32	1	779	430	10.379	0.23287	0	0	72.035	1	392
1	10	0	1	33	0	613	443	10.662	0.28331	0	0	166.51	0	393
1	10	0	1	34	0	708	521	10.946	0.28383	1	1	122.92	2	394
1	10	0	1	35	1	614	515	11.179	0.23271	0	0	94.191	0	395
1	10	0	1	36	1	550	503	11.446	0.26725	1	1	65.115	0	396
1	10	0	1	37	1	629	583	11.762	0.31605	1	2	112.43	3	397
1	10	0	1	38	0	557	613	12.029	0.2668	0	0	78	0	398
1	10	0	1	39	0	721	600	12.379	0.34989	1	1	164.51	2	399
1	10	0	1	40	0	877	568	12.879	0.50019	1	2	159.25	0	400
1	11	0	1	1	1	774	676	1.0124	0	0	0	0	0	401
1	11	0	1	2	1	869	585	1.3195	0.30708	1	1	131.55	2	402
1	11	0	1	3	0	724	661	1.6024	0.28289	0	0	163.71	1	403
1	11	0	1	4	1	736	518	2.1194	0.51703	0	0	143.5	1	404
1	11	0	1	5	0	770	431	2.4358	0.3164	0	0	93.408	0	405
1	11	0	1	6	0	719	430	2.6025	0.16667	1	1	51.01	2	406
1	11	0	1	7	1	767	368	2.8858	0.28332	0	0	78.409	0	407
1	11	0	1	8	1	809	274	3.2364	0.35062	1	1	102.96	2	408
1	11	0	1	9	0	861	344	3.5359	0.29943	0	0	87.201	0	409
1	11	0	1	10	0	869	201	3.8359	0.30003	1	1	143.22	2	410
1	11	0	1	11	1	773	122	4.2858	0.44995	0	0	124.33	0	411
1	11	0	1	12	1	731	193	4.5197	0.23386	1	1	82.492	2	412
1	11	0	1	13	0	741	283	4.7362	0.21652	0	0	90.554	0	413
1	11	0	1	14	0	644	313	4.986	0.24977	1	1	101.53	0	414
1	11	0	1	15	0	626	406	5.2693	0.28328	1	2	94.726	0	415
1	11	0	1	16	0	566	323	5.4867	0.21741	1	3	102.42	0	416
1	11	0	1	17	0	474	276	5.8692	0.38248	1	4	103.31	0	417
1	11	0	1	18	0	546	77	6.2364	0.36725	1	5	211.62	6	418
1	11	0	1	19	1	233	85	6.9695	0.73311	0	0	313.1	0	419
1	11	0	1	20	1	138	102	7.2366	0.2671	1	1	96.509	2	420
1	11	0	1	21	0	133	248	7.5532	0.3166	0	0	146.09	1	421
1	11	0	1	22	1	225	333	8.0029	0.44969	0	0	125.26	0	422
1	11	0	1	23	1	329	327	8.2734	0.27051	1	1	104.17	0	423
1	11	0	1	24	1	163	346	8.5362	0.26279	1	2	167.08	0	424
1	11	0	1	25	1	136	411	8.7529	0.21667	1	3	70.385	0	425
1	11	0	1	26	1	235	435	9.0362	0.28326	1	4	101.87	0	426
1	11	0	1	27	1	216	477	9.2364	0.20022	1	5	46.098	6	427
1	11	0	1	28	0	139	511	9.5026	0.26626	0	0	84.172	0	428
1	11	0	1	29	0	121	653	9.8196	0.31699	1	1	143.14	0	429
1	11	0	1	30	0	248	649	10.153	0.33304	1	2	127.06	0	430
1	11	0	1	31	0	293	684	10.484	0.33171	1	3	57.009	0	431
1	11	0	1	32	0	299	590	10.801	0.31661	1	4	94.191	0	432
1	11	0	1	33	0	308	513	11.351	0.54953	1	5	77.524	6	433
1	11	0	1	34	1	379	675	11.968	0.61702	0	0	176.88	1	434
1	11	0	1	35	0	546	655	12.417	0.44987	0	0	168.19	1	435
1	11	0	1	36	1	571	570	12.717	0.3001	0	0	88.6	1	436
1	11	0	1	37	0	607	571	12.9	0.18261	0	0	36.014	1	437
1	11	0	1	38	1	545	515	13.167	0.2671	0	0	83.546	0	438
1	11	0	1	39	1	450	477	13.483	0.31613	1	1	102.32	2	439
1	11	0	1	40	1	387	415	13.717	0.23389	1	2	88.391	0	440
1	12	0	1	1	0	458	681	1.2029	0	0	0	0	0	441
1	12	0	1	2	0	381	571	1.4597	0.2568	1	1	134.27	2	442
1	12	0	1	3	1	275	583	1.7099	0.25019	0	0	106.68	0	443
1	12	0	1	4	1	229	683	2.0097	0.29987	1	1	110.07	0	444
1	12	0	1	5	1	208	561	2.2759	0.26618	1	2	123.79	3	445
1	12	0	1	6	0	144	635	2.7596	0.48369	0	0	97.837	1	446
1	12	0	1	7	1	157	326	3.5758	0.81616	0	0	309.27	0	447
1	12	0	1	8	1	240	350	3.8256	0.24988	1	1	86.4	2	448
1	12	0	1	9	0	235	274	4.0593	0.23367	0	0	76.164	0	449
1	12	0	1	10	0	218	191	4.3593	0.29995	1	1	84.723	2	450
1	12	0	1	11	1	128	188	4.6423	0.283	0	0	90.05	1	451
1	12	0	1	12	0	134	76	4.8754	0.23315	0	0	112.16	1	452
1	12	0	1	13	1	320	177	5.3255	0.45006	0	0	211.65	1	453
1	12	0	1	14	0	466	279	6.1091	0.78359	0	0	178.1	1	454
1	12	0	1	15	1	517	362	6.4254	0.31634	0	0	97.417	0	455
1	12	0	1	16	1	476	431	6.709	0.28357	1	1	80.262	0	456
1	12	0	1	17	1	379	496	6.9919	0.28289	1	2	116.76	0	457
1	12	0	1	18	1	434	532	7.2088	0.21697	1	3	65.734	4	458
1	12	0	1	19	0	554	657	7.6589	0.4501	0	0	173.28	0	459
1	12	0	1	20	0	643	593	8.0751	0.41614	1	1	109.62	2	460
1	12	0	1	21	1	702	671	8.3588	0.28369	0	0	97.801	0	461
1	12	0	1	22	1	786	656	8.875	0.51618	1	1	85.329	0	462
1	12	0	1	23	1	802	591	9.0915	0.21655	1	2	66.94	3	463
1	12	0	1	24	0	703	578	9.3248	0.23328	0	0	99.85	0	464
1	12	0	1	25	0	859	659	9.7415	0.41672	1	1	175.78	0	465
1	12	0	1	26	0	871	603	9.9749	0.23336	1	2	57.271	0	466
1	12	0	1	27	0	792	496	10.341	0.36648	1	3	133	4	467
1	12	0	1	28	1	689	520	10.658	0.31713	0	0	105.76	0	468
1	12	0	1	29	1	724	413	10.974	0.316	1	1	112.58	2	469
1	12	0	1	30	0	621	440	11.258	0.28375	0	0	106.48	0	470
1	12	0	1	31	0	705	377	11.741	0.48288	1	1	105	0	471
1	12	0	1	32	0	882	403	12.224	0.48317	1	2	178.9	0	472
1	12	0	1	33	0	877	337	12.491	0.26645	1	3	66.189	0	473
1	12	0	1	34	0	896	286	12.741	0.25	1	4	54.424	5	474
1	12	0	1	35	1	874	199	13.074	0.33324	0	0	89.739	1	475
1	12	0	1	36	0	731	182	13.608	0.53369	0	0	144.01	0	476
1	12	0	1	37	0	719	108	13.858	0.25006	1	1	74.967	2	477
1	12	0	1	38	1	621	186	14.207	0.34978	0	0	125.25	0	478
1	12	0	1	39	1	609	272	14.49	0.28298	1	1	86.833	2	479
1	12	0	1	40	1	640	345	14.74	0.24992	1	2	79.31	0	480
1	13	0	1	1	0	882	208	0.8035	0	0	0	0	1	481
1	13	0	1	2	1	891	292	1.0106	0.20707	0	0	84.481	1	482
1	13	0	1	3	0	858	578	1.7105	0.69993	0	0	287.9	0	483
1	13	0	1	4	0	797	695	2.0433	0.33282	1	1	131.95	0	484
1	13	0	1	5	0	705	596	2.3267	0.28336	1	2	135.15	3	485
1	13	0	1	6	1	743	686	2.5605	0.23378	0	0	97.693	1	486
1	13	0	1	7	0	698	487	2.9935	0.43309	0	0	204.02	0	487
1	13	0	1	8	0	653	452	3.2431	0.24953	1	1	57.009	0	488
1	13	0	1	9	0	784	408	3.6931	0.44998	1	2	138.19	0	489
1	13	0	1	10	0	721	326	3.9763	0.28328	1	3	103.41	4	490
1	13	0	1	11	1	717	89	4.66	0.6837	0	0	237.03	0	491
1	13	0	1	12	1	559	86	5.06	0.39992	1	1	158.03	0	492
1	13	0	1	13	1	561	182	5.2761	0.21618	1	2	96.021	0	493
1	13	0	1	14	1	626	256	5.5261	0.24993	1	3	98.494	0	494
1	13	0	1	15	1	545	348	5.8428	0.31675	1	4	122.58	0	495
1	13	0	1	16	1	479	270	6.1099	0.26712	1	5	102.18	6	496
1	13	0	1	17	0	576	445	6.4597	0.34978	0	0	200.08	0	497
1	13	0	1	18	0	532	573	6.7926	0.33288	1	1	135.35	2	498
1	13	0	1	19	1	533	495	7.0759	0.28325	0	0	78.006	0	499
1	13	0	1	20	1	473	510	7.2924	0.21659	1	1	61.847	2	500
1	13	0	1	21	0	388	520	7.7424	0.45	0	0	85.586	1	501
1	13	0	1	22	1	399	591	7.9423	0.19984	0	0	71.847	1	502
1	13	0	1	23	0	333	515	8.1924	0.25009	0	0	100.66	0	503
1	13	0	1	24	0	294	676	8.5422	0.34983	1	1	165.66	2	504
1	13	0	1	25	1	138	581	9.0922	0.54999	0	0	182.65	0	505
1	13	0	1	26	1	246	494	9.4093	0.3171	1	1	138.68	2	506
1	13	0	1	27	0	323	423	9.9594	0.55007	0	0	104.74	0	507
1	13	0	1	28	0	303	335	10.225	0.266	1	1	90.244	2	508
1	13	0	1	29	1	421	342	10.542	0.31665	0	0	118.21	0	509
1	13	0	1	30	1	378	263	10.825	0.28335	1	1	89.944	2	510
1	13	0	1	31	0	387	197	11.275	0.4501	0	0	66.611	1	511
1	13	0	1	32	1	316	86	11.659	0.38378	0	0	131.76	0	512
1	13	0	1	33	1	239	111	11.942	0.28267	1	1	80.957	0	513
1	13	0	1	34	1	141	143	12.242	0.3	1	2	103.09	3	514
1	13	0	1	35	0	157	112	12.825	0.58324	0	0	34.886	0	515
1	13	0	1	36	0	247	193	13.075	0.25006	1	1	121.08	0	516
1	13	0	1	37	0	150	261	13.342	0.2665	1	2	118.46	3	517
1	13	0	1	38	1	224	272	13.609	0.26697	0	0	74.813	1	518
1	13	0	1	39	0	213	326	13.859	0.25005	0	0	55.109	1	519
1	13	0	1	40	1	144	362	14.109	0.24997	0	0	77.827	0	520
1	14	0	1	1	0	849	105	1.0092	0	0	0	0	0	521
1	14	0	1	2	0	777	123	1.1993	0.19002	1	1	74.216	0	522
1	14	0	1	3	0	864	181	1.4491	0.24987	1	2	104.56	3	523
1	14	0	1	4	1	842	264	1.6826	0.23348	0	0	85.866	1	524
1	14	0	1	5	0	796	287	1.9162	0.23357	0	0	51.43	1	525
1	14	0	1	6	1	855	336	2.0991	0.18291	0	0	76.694	0	526
1	14	0	1	7	1	779	353	2.3323	0.23324	1	1	77.878	2	527
1	14	0	1	8	0	708	356	2.5661	0.23375	0	0	71.063	0	528
1	14	0	1	9	0	629	403	2.8161	0.24997	1	1	91.924	0	529
1	14	0	1	10	0	630	316	3.0159	0.19987	1	2	87.006	0	530
1	14	0	1	11	0	698	181	3.416	0.40004	1	3	151.16	4	531
1	14	0	1	12	1	605	106	3.6989	0.28292	0	0	119.47	1	532
1	14	0	1	13	0	512	166	3.9987	0.29983	0	0	110.68	1	533
1	14	0	1	14	1	400	98	4.432	0.4333	0	0	131.03	1	534
1	14	0	1	15	0	456	271	4.8327	0.4007	0	0	181.84	0	535
1	14	0	1	16	0	389	252	5.0486	0.21591	1	1	69.642	0	536
1	14	0	1	17	0	523	361	5.3157	0.26708	1	2	172.73	3	537
1	14	0	1	18	1	488	360	5.5318	0.21612	0	0	35.014	1	538
1	14	0	1	19	0	480	448	5.8156	0.28377	0	0	88.363	1	539
1	14	0	1	20	1	553	507	6.1819	0.36628	0	0	93.862	0	540
1	14	0	1	21	1	614	520	6.3984	0.21652	1	1	62.37	2	541
1	14	0	1	22	0	557	574	6.7317	0.33328	0	0	78.518	0	542
1	14	0	1	23	0	720	663	7.1154	0.38375	1	1	185.71	2	543
1	14	0	1	24	1	792	556	7.4316	0.31618	0	0	128.97	0	544
1	14	0	1	25	1	812	683	7.6817	0.2501	1	1	128.57	0	545
1	14	0	1	26	1	894	671	7.8816	0.1999	1	2	82.873	0	546
1	14	0	1	27	1	405	592	8.9314	1.0498	1	3	495.34	0	547
1	14	0	1	28	1	456	516	9.2153	0.28383	1	4	91.526	5	548
1	14	0	1	29	0	405	527	9.4151	0.19978	0	0	52.173	0	549
1	14	0	1	30	0	313	573	9.7313	0.31621	1	1	102.86	0	550
1	14	0	1	31	0	295	481	9.9812	0.24993	1	2	93.744	3	551
1	14	0	1	32	1	285	396	10.248	0.2668	0	0	85.586	0	552
1	14	0	1	33	1	213	517	10.565	0.31695	1	1	140.8	0	553
1	14	0	1	34	1	128	565	10.948	0.38281	1	2	97.617	0	554
1	14	0	1	35	1	123	500	11.198	0.25003	1	3	65.192	0	555
1	14	0	1	36	1	144	330	11.798	0.59996	1	4	171.29	5	556
1	14	0	1	37	0	327	334	12.165	0.36689	0	0	183.04	0	557
1	14	0	1	38	0	199	330	12.531	0.36616	1	1	128.06	2	558
1	14	0	1	39	1	150	176	13.047	0.51657	0	0	161.61	1	559
1	14	0	1	40	1	312	171	13.481	0.43323	1	1	162.08	0	560
1	15	0	1	1	1	803	172	1.0974	0	0	0	0	1	561
1	15	0	1	2	0	796	251	1.3544	0.25704	0	0	79.31	1	562
1	15	0	1	3	1	746	205	1.5553	0.20094	0	0	67.941	0	563
1	15	0	1	4	1	741	256	1.8043	0.24895	1	1	51.245	2	564
1	15	0	1	5	0	783	321	2.0372	0.23286	0	0	77.389	0	565
1	15	0	1	6	0	873	372	2.3029	0.26579	1	1	103.45	0	566
1	15	0	1	7	0	834	485	2.6042	0.3013	1	2	119.54	0	567
1	15	0	1	8	0	789	512	2.8043	0.20002	1	3	52.479	0	568
1	15	0	1	9	0	875	570	3.0205	0.21619	1	4	103.73	0	569
1	15	0	1	10	0	810	687	3.3371	0.31663	1	5	133.84	6	570
1	15	0	1	11	1	641	585	3.7541	0.41699	0	0	197.4	1	571
1	15	0	1	12	0	563	595	4.0542	0.30016	0	0	78.638	0	572
1	15	0	1	13	0	615	482	4.4205	0.36625	1	1	124.39	0	573
1	15	0	1	14	0	621	448	4.6539	0.23347	1	2	34.525	3	574
1	15	0	1	15	1	629	358	5.0202	0.36624	0	0	90.355	0	575
1	15	0	1	16	1	576	339	5.2538	0.23358	1	1	56.303	0	576
1	15	0	1	17	1	630	278	5.5369	0.28312	1	2	81.468	0	577
1	15	0	1	18	1	566	242	5.7538	0.21695	1	3	73.43	4	578
1	15	0	1	19	0	656	206	6.0369	0.28308	0	0	96.933	0	579
1	15	0	1	20	0	562	185	6.2866	0.24971	1	1	96.317	0	580
1	15	0	1	21	0	617	114	6.5366	0.24992	1	2	89.811	0	581
1	15	0	1	22	0	443	189	6.9367	0.40011	1	3	189.48	0	582
1	15	0	1	23	0	385	174	7.2035	0.26684	1	4	59.908	5	583
1	15	0	1	24	1	338	186	7.4864	0.28291	0	0	48.508	0	584
1	15	0	1	25	1	239	178	7.8036	0.31719	1	1	99.323	2	585
1	15	0	1	26	0	313	280	8.1365	0.33288	0	0	126.02	0	586
1	15	0	1	27	0	307	361	8.4035	0.26699	1	1	81.222	2	587
1	15	0	1	28	1	219	267	8.6698	0.26631	0	0	128.76	0	588
1	15	0	1	29	1	139	254	8.9697	0.29988	1	1	81.049	0	589
1	15	0	1	30	1	143	349	9.2534	0.2837	1	2	95.084	3	590
1	15	0	1	31	0	225	434	9.6372	0.3838	0	0	118.11	1	591
1	15	0	1	32	1	225	502	9.9361	0.29898	0	0	68	0	592
1	15	0	1	33	1	158	501	10.153	0.217	1	1	67.007	2	593
1	15	0	1	34	0	237	602	10.469	0.31621	0	0	128.23	1	594
1	15	0	1	35	1	130	681	10.836	0.36648	0	0	133	0	595
1	15	0	1	36	1	373	666	11.386	0.55046	1	1	243.46	0	596
1	15	0	1	37	1	405	490	11.869	0.48314	1	2	178.89	0	597
1	15	0	1	38	1	542	690	12.22	0.35066	1	3	242.42	4	598
1	15	0	1	39	0	466	405	12.853	0.63301	0	0	294.96	1	599
1	15	0	1	40	1	699	81	14.853	2.0001	0	0	399.08	0	600
1	16	0	1	1	1	784	167	0.83915	0	0	0	0	1	601
1	16	0	1	2	0	776	240	1.0292	0.19001	0	0	73.437	0	602
1	16	0	1	3	0	702	188	1.2625	0.23333	1	1	90.443	0	603
1	16	0	1	4	0	799	330	1.5962	0.33368	1	2	171.97	3	604
1	16	0	1	5	1	893	363	1.8461	0.24995	0	0	99.624	1	605
1	16	0	1	6	0	868	662	2.8961	1.0499	0	0	300.04	1	606
1	16	0	1	7	1	766	682	3.1789	0.28281	0	0	103.94	0	607
1	16	0	1	8	1	690	549	3.4623	0.28338	1	1	153.18	0	608
1	16	0	1	9	1	628	593	3.6788	0.21652	1	2	76.026	0	609
1	16	0	1	10	1	541	644	4.0287	0.34995	1	3	100.85	0	610
1	16	0	1	11	1	537	512	4.362	0.33329	1	4	132.06	5	611
1	16	0	1	12	0	490	597	4.6287	0.26663	0	0	97.129	0	612
1	16	0	1	13	0	464	678	4.8787	0.25	1	1	85.071	0	613
1	16	0	1	14	0	421	583	5.1286	0.24995	1	2	104.28	3	614
1	16	0	1	15	1	449	512	5.4286	0.29994	0	0	76.322	0	615
1	16	0	1	16	1	398	498	5.6286	0.20005	1	1	52.887	0	616
1	16	0	1	17	1	321	527	5.912	0.28335	1	2	82.28	3	617
1	16	0	1	18	0	289	655	6.2286	0.31668	0	0	131.94	0	618
1	16	0	1	19	0	216	589	6.4784	0.24978	1	1	98.412	2	619
1	16	0	1	20	1	153	642	6.7117	0.23332	0	0	82.329	1	620
1	16	0	1	21	0	148	478	7.0617	0.34992	0	0	164.08	0	621
1	16	0	1	22	0	136	416	7.2784	0.21671	1	1	63.151	0	622
1	16	0	1	23	0	288	423	7.6284	0.35003	1	2	152.16	3	623
1	16	0	1	24	1	154	347	7.9453	0.31693	0	0	154.05	0	624
1	16	0	1	25	1	261	360	8.2114	0.2661	1	1	107.79	2	625
1	16	0	1	26	0	201	257	8.5454	0.33393	0	0	119.2	1	626
1	16	0	1	27	1	157	199	8.8281	0.28272	0	0	72.801	1	627
1	16	0	1	28	0	208	177	9.0451	0.21699	0	0	55.543	1	628
1	16	0	1	29	1	166	104	9.3452	0.30017	0	0	84.22	0	629
1	16	0	1	30	1	259	77	9.7282	0.38301	1	1	96.84	0	630
1	16	0	1	31	1	279	172	10.011	0.28293	1	2	97.082	3	631
1	16	0	1	32	0	368	203	10.378	0.36673	0	0	94.244	0	632
1	16	0	1	33	0	380	116	10.645	0.26692	1	1	87.824	2	633
1	16	0	1	34	1	555	162	11.095	0.45005	0	0	180.94	1	634
1	16	0	1	35	0	618	177	11.378	0.28277	0	0	64.761	1	635
1	16	0	1	36	1	550	337	11.895	0.5171	0	0	173.85	0	636
1	16	0	1	37	1	420	407	12.278	0.3828	1	1	147.65	2	637
1	16	0	1	38	0	497	406	12.527	0.24988	0	0	77.006	0	638
1	16	0	1	39	0	563	411	12.777	0.25006	1	1	66.189	2	639
1	16	0	1	40	0	638	414	13.027	0.24995	1	2	75.06	0	640
1	17	0	1	1	1	866	163	0.62692	0	0	0	0	1	641
1	17	0	1	2	0	857	94	0.81928	0.19237	0	0	69.584	0	642
1	17	0	1	3	0	775	179	1.1002	0.28087	1	1	118.11	2	643
1	17	0	1	4	1	801	261	1.3168	0.21667	0	0	86.023	0	644
1	17	0	1	5	1	748	167	1.5001	0.18324	1	1	107.91	2	645
1	17	0	1	6	0	727	272	1.7362	0.23611	0	0	107.08	1	646
1	17	0	1	7	1	875	587	2.6359	0.89974	0	0	348.04	0	647
1	17	0	1	8	1	777	603	2.95	0.3141	1	1	99.298	2	648
1	17	0	1	9	0	711	582	3.2337	0.28365	0	0	69.26	0	649
1	17	0	1	10	0	619	649	3.553	0.31931	1	1	113.81	2	650
1	17	0	1	11	1	615	594	3.7997	0.24676	0	0	55.145	0	651
1	17	0	1	12	1	572	669	4.0164	0.21664	1	1	86.452	2	652
1	17	0	1	13	0	464	681	4.6164	0.60002	0	0	108.66	1	653
1	17	0	1	14	1	363	668	4.9663	0.34994	0	0	101.83	0	654
1	17	0	1	15	1	323	689	5.1341	0.16776	1	1	45.177	0	655
1	17	0	1	16	1	385	588	5.6833	0.54923	1	2	118.51	3	656
1	17	0	1	17	0	609	437	6.3661	0.68278	0	0	270.14	1	657
1	17	0	1	18	1	548	392	6.5831	0.21698	0	0	75.802	0	658
1	17	0	1	19	1	562	361	6.9494	0.36635	1	1	34.015	0	659
1	17	0	1	20	1	636	363	7.1659	0.21645	1	2	74.027	3	660
1	17	0	1	21	0	552	264	7.6992	0.53328	0	0	129.83	0	661
1	17	0	1	22	0	529	189	7.9491	0.2499	1	1	78.447	0	662
1	17	0	1	23	0	551	92	8.1991	0.25001	1	2	99.464	0	663
1	17	0	1	24	0	458	101	8.4659	0.26676	1	3	93.434	0	664
1	17	0	1	25	0	456	172	8.6491	0.18323	1	4	71.028	0	665
1	17	0	1	26	0	450	238	8.8828	0.23372	1	5	66.272	0	666
1	17	0	1	27	0	495	344	9.1656	0.28284	1	6	115.16	7	667
1	17	0	1	28	1	393	413	9.5328	0.36715	0	0	123.15	1	668
1	17	0	1	29	0	333	596	9.9989	0.46609	0	0	192.59	1	669
1	17	0	1	30	1	125	662	10.683	0.68364	0	0	218.22	0	670
1	17	0	1	31	1	238	488	11.249	0.56614	1	1	207.47	0	671
1	17	0	1	32	1	121	358	11.599	0.34991	1	2	174.9	3	672
1	17	0	1	33	0	214	341	11.949	0.34998	0	0	94.541	0	673
1	17	0	1	34	0	313	338	12.249	0.29999	1	1	99.045	0	674
1	17	0	1	35	0	315	239	12.632	0.38362	1	2	99.02	0	675
1	17	0	1	36	0	329	173	12.882	0.24998	1	3	67.469	4	676
1	17	0	1	37	1	387	97	13.282	0.39989	0	0	95.603	1	677
1	17	0	1	38	0	216	181	13.865	0.58293	0	0	190.52	1	678
1	17	0	1	39	1	163	186	14.082	0.2169	0	0	53.235	1	679
1	17	0	1	40	1	128	122	14.282	0.20002	1	1	72.945	0	680
1	18	0	1	1	1	867	690	0.76999	0	0	0	0	1	681
1	18	0	1	2	0	789	651	1.2269	0.45688	0	0	87.207	0	682
1	18	0	1	3	0	708	581	1.5267	0.29987	1	1	107.06	0	683
1	18	0	1	4	0	631	583	1.7597	0.23291	1	2	77.026	3	684
1	18	0	1	5	1	611	648	1.9929	0.23328	0	0	68.007	0	685
1	18	0	1	6	1	544	695	2.2267	0.23375	1	1	81.841	0	686
1	18	0	1	7	1	467	594	2.5096	0.28296	1	2	127	3	687
1	18	0	1	8	0	407	602	2.7595	0.24982	0	0	60.531	0	688
1	18	0	1	9	0	381	645	2.9928	0.2333	1	1	50.249	2	689
1	18	0	1	10	1	313	658	3.2765	0.28374	0	0	69.231	0	690
1	18	0	1	11	1	201	667	3.5764	0.29993	1	1	112.36	0	691
1	18	0	1	12	1	154	656	3.7927	0.21621	1	2	48.27	0	692
1	18	0	1	13	1	126	571	4.3592	0.56652	1	3	89.493	0	693
1	18	0	1	14	1	125	520	4.5925	0.23328	1	4	51.01	0	694
1	18	0	1	15	1	297	481	5.209	0.61653	1	5	176.37	6	695
1	18	0	1	16	0	231	400	5.5422	0.33324	0	0	104.48	0	696
1	18	0	1	17	0	239	350	5.7761	0.23382	1	1	50.636	2	697
1	18	0	1	18	1	153	175	6.4259	0.64983	0	0	194.99	1	698
1	18	0	1	19	0	303	198	7.2087	0.78283	0	0	151.75	1	699
1	18	0	1	20	1	329	90	7.5428	0.33404	0	0	111.09	1	700
1	18	0	1	21	0	375	84	7.7918	0.24902	0	0	46.39	1	701
1	18	0	1	22	1	371	188	8.0586	0.2668	0	0	104.08	0	702
1	18	0	1	23	1	572	101	9.0581	0.99957	1	1	219.02	2	703
1	18	0	1	24	0	638	114	9.2752	0.21701	0	0	67.268	0	704
1	18	0	1	25	0	874	84	9.9582	0.68301	1	1	237.9	0	705
1	18	0	1	26	0	785	192	10.325	0.36699	1	2	139.95	3	706
1	18	0	1	27	1	724	242	10.675	0.34977	0	0	78.873	0	707
1	18	0	1	28	1	783	281	10.941	0.26617	1	1	70.725	2	708
1	18	0	1	29	0	873	272	11.225	0.28375	0	0	90.449	1	709
1	18	0	1	30	1	896	333	11.525	0.29994	0	0	65.192	1	710
1	18	0	1	31	0	889	402	11.825	0.29993	0	0	69.354	1	711
1	18	0	1	32	1	691	321	12.409	0.58386	0	0	213.93	1	712
1	18	0	1	33	0	641	268	12.641	0.23211	0	0	72.863	0	713
1	18	0	1	34	0	551	322	12.957	0.31676	1	1	104.96	0	714
1	18	0	1	35	0	446	342	13.241	0.28336	1	2	106.89	0	715
1	18	0	1	36	0	493	410	13.457	0.21637	1	3	82.662	4	716
1	18	0	1	37	1	611	440	13.807	0.35001	0	0	121.75	1	717
1	18	0	1	38	0	543	510	14.074	0.26703	0	0	97.591	0	718
1	18	0	1	39	0	686	426	14.507	0.43283	1	1	165.85	2	719
1	18	0	1	40	1	771	520	14.924	0.41699	0	0	126.73	0	720
1	19	0	1	1	0	872	120	0.59676	0	0	0	0	1	721
1	19	0	1	2	1	729	122	0.90385	0.30709	0	0	143.01	0	722
1	19	0	1	3	1	697	158	1.154	0.25011	1	1	48.166	2	723
1	19	0	1	4	0	781	197	1.3871	0.23311	0	0	92.612	0	724
1	19	0	1	5	0	870	320	1.9038	0.5167	1	1	151.82	2	725
1	19	0	1	6	1	796	264	2.1199	0.21612	0	0	92.801	1	726
1	19	0	1	7	0	724	326	2.4365	0.31662	0	0	95.016	1	727
1	19	0	1	8	1	635	260	3.0036	0.56705	0	0	110.8	1	728
1	19	0	1	9	0	648	200	3.2196	0.21607	0	0	61.392	1	729
1	19	0	1	10	1	614	123	3.5364	0.31672	0	0	84.172	1	730
1	19	0	1	11	0	554	170	3.8196	0.28327	0	0	76.217	0	731
1	19	0	1	12	0	473	101	4.0694	0.24977	1	1	106.4	2	732
1	19	0	1	13	1	462	163	4.3033	0.23387	0	0	62.968	0	733
1	19	0	1	14	1	376	102	4.5862	0.28295	1	1	105.44	2	734
1	19	0	1	15	0	320	80	4.8532	0.26693	0	0	60.166	1	735
1	19	0	1	16	1	644	339	5.586	0.73285	0	0	414.8	1	736
1	19	0	1	17	0	811	518	6.0692	0.48323	0	0	244.81	0	737
1	19	0	1	18	0	877	585	6.336	0.26672	1	1	94.048	0	738
1	19	0	1	19	0	775	598	6.6193	0.28336	1	2	102.83	0	739
1	19	0	1	20	0	712	513	6.9031	0.2838	1	3	105.8	4	740
1	19	0	1	21	1	711	691	7.2693	0.36614	0	0	178	0	741
1	19	0	1	22	1	621	640	7.5532	0.28393	1	1	103.45	0	742
1	19	0	1	23	1	625	437	8.0528	0.49957	1	2	203.04	0	743
1	19	0	1	24	1	553	408	8.3355	0.28276	1	3	77.621	4	744
1	19	0	1	25	0	476	481	8.9355	0.60004	0	0	106.1	0	745
1	19	0	1	26	0	398	524	9.336	0.40045	1	1	89.067	0	746
1	19	0	1	27	0	454	607	9.5688	0.23284	1	2	100.12	3	747
1	19	0	1	28	1	404	599	9.8188	0.25002	0	0	50.636	0	748
1	19	0	1	29	1	481	666	10.019	0.2	1	1	102.07	2	749
1	19	0	1	30	0	336	573	10.803	0.78381	0	0	172.26	1	750
1	19	0	1	31	1	302	503	11.119	0.31672	0	0	77.82	0	751
1	19	0	1	32	1	301	439	11.353	0.23321	1	1	64.008	2	752
1	19	0	1	33	0	407	442	11.769	0.4167	0	0	106.04	0	753
1	19	0	1	34	0	453	350	12.17	0.40031	1	1	102.86	2	754
1	19	0	1	35	1	291	224	12.852	0.68267	0	0	205.23	0	755
1	19	0	1	36	1	229	190	13.369	0.5172	1	1	70.711	0	756
1	19	0	1	37	1	125	167	13.786	0.41658	1	2	106.51	3	757
1	19	0	1	38	0	225	334	14.236	0.45008	0	0	194.65	1	758
1	19	0	1	39	1	156	505	14.703	0.46674	0	0	184.4	1	759
1	19	0	1	40	0	167	576	14.886	0.18302	0	0	71.847	0	760
1	20	0	1	1	1	848	114	0.99836	0	0	0	0	1	761
1	20	0	1	2	0	877	187	1.2219	0.2235	0	0	78.549	0	762
1	20	0	1	3	0	874	274	1.4383	0.21646	1	1	87.052	0	763
1	20	0	1	4	0	876	362	1.6883	0.24999	1	2	88.023	3	764
1	20	0	1	5	1	800	405	2.1053	0.41702	0	0	87.321	0	765
1	20	0	1	6	1	866	494	2.3383	0.23297	1	1	110.8	0	766
1	20	0	1	7	1	716	498	2.8716	0.53331	1	2	150.05	3	767
1	20	0	1	8	0	778	484	3.1215	0.24987	0	0	63.561	0	768
1	20	0	1	9	0	698	367	3.4053	0.28382	1	1	141.74	0	769
1	20	0	1	10	0	769	182	3.9551	0.54983	1	2	198.16	0	770
1	20	0	1	11	0	796	108	4.205	0.24989	1	3	78.772	4	771
1	20	0	1	12	1	699	192	4.5051	0.30012	0	0	128.32	0	772
1	20	0	1	13	1	638	79	4.7312	0.22606	1	1	128.41	0	773
1	20	0	1	14	1	617	204	4.9548	0.22366	1	2	126.75	0	774
1	20	0	1	15	1	651	355	5.271	0.31619	1	3	154.78	0	775
1	20	0	1	16	1	477	443	5.9209	0.64985	1	4	194.99	5	776
1	20	0	1	17	0	676	630	6.2709	0.34999	0	0	273.08	0	777
1	20	0	1	18	0	623	651	6.4877	0.21677	1	1	57.009	2	778
1	20	0	1	19	1	561	690	6.7208	0.23314	0	0	73.246	0	779
1	20	0	1	20	1	340	523	7.6708	0.94998	1	1	277	0	780
1	20	0	1	21	1	289	581	7.9043	0.23355	1	2	77.233	0	781
1	20	0	1	22	1	390	407	8.3371	0.43281	1	3	201.19	4	782
1	20	0	1	23	0	324	421	8.5703	0.23322	0	0	67.469	0	783
1	20	0	1	24	0	126	692	8.9871	0.41671	1	1	335.63	2	784
1	20	0	1	25	1	115	574	9.4041	0.41706	0	0	118.51	0	785
1	20	0	1	26	1	213	442	9.787	0.38284	1	1	164.4	2	786
1	20	0	1	27	0	242	335	10.371	0.58358	0	0	110.86	0	787
1	20	0	1	28	0	328	326	10.604	0.23314	1	1	86.47	2	788
1	20	0	1	29	1	133	317	10.904	0.3003	0	0	195.21	1	789
1	20	0	1	30	0	334	261	11.304	0.39955	0	0	208.66	0	790
1	20	0	1	31	0	408	239	11.754	0.45004	1	1	77.201	0	791
1	20	0	1	32	0	471	238	11.97	0.21622	1	2	63.008	0	792
1	20	0	1	33	0	553	355	12.253	0.2837	1	3	142.87	0	793
1	20	0	1	34	0	453	97	12.87	0.61615	1	4	276.7	0	794
1	20	0	1	35	0	553	98	13.253	0.3836	1	5	100	6	795
1	20	0	1	36	1	385	100	13.569	0.3162	0	0	168.01	0	796
1	20	0	1	37	1	375	202	13.82	0.25009	1	1	102.49	0	797
1	20	0	1	38	1	334	83	14.036	0.21642	1	2	125.87	0	798
1	20	0	1	39	1	291	163	14.286	0.24995	1	3	90.824	4	799
1	20	0	1	40	0	157	126	14.687	0.40066	0	0	139.01	0	800
1	21	0	1	1	1	802	86	0.83758	0	0	0	0	0	801
1	21	0	1	2	1	875	192	1.0776	0.23999	1	1	128.71	0	802
1	21	0	1	3	1	850	266	1.3275	0.24997	1	2	78.109	3	803
1	21	0	1	4	0	873	413	1.7446	0.41705	0	0	148.79	0	804
1	21	0	1	5	0	881	640	2.2609	0.51633	1	1	227.14	2	805
1	21	0	1	6	1	873	573	2.8773	0.6164	0	0	67.476	0	806
1	21	0	1	7	1	776	596	3.1273	0.24994	1	1	99.69	2	807
1	21	0	1	8	0	653	596	3.4444	0.31714	0	0	123	0	808
1	21	0	1	9	0	555	687	3.7771	0.33274	1	1	133.73	2	809
1	21	0	1	10	1	636	669	4.0272	0.25008	0	0	82.976	1	810
1	21	0	1	11	0	488	662	4.2942	0.26699	0	0	148.17	0	811
1	21	0	1	12	0	422	668	4.5105	0.21631	1	1	66.272	2	812
1	21	0	1	13	1	455	579	4.8771	0.36659	0	0	94.921	0	813
1	21	0	1	14	1	484	518	5.1601	0.28304	1	1	67.543	2	814
1	21	0	1	15	0	534	440	5.5268	0.36662	0	0	92.65	1	815
1	21	0	1	16	1	572	504	6.0601	0.53331	0	0	74.431	1	816
1	21	0	1	17	0	652	431	6.394	0.33387	0	0	108.3	1	817
1	21	0	1	18	1	614	340	7.0268	0.63288	0	0	98.615	0	818
1	21	0	1	19	1	708	264	7.31	0.28313	1	1	120.88	0	819
1	21	0	1	20	1	612	112	7.9265	0.61651	1	2	179.78	3	820
1	21	0	1	21	0	567	245	8.3099	0.38346	0	0	140.41	0	821
1	21	0	1	22	0	480	81	8.6434	0.33351	1	1	185.65	0	822
1	21	0	1	23	0	439	279	9.0096	0.36622	1	2	202.2	3	823
1	21	0	1	24	1	532	348	9.2595	0.24989	0	0	115.8	1	824
1	21	0	1	25	0	407	510	9.9432	0.6837	0	0	204.62	0	825
1	21	0	1	26	0	306	512	10.226	0.28292	1	1	101.02	2	826
1	21	0	1	27	1	296	592	10.509	0.2833	0	0	80.623	0	827
1	21	0	1	28	1	293	433	10.859	0.34994	1	1	159.03	2	828
1	21	0	1	29	0	319	352	11.109	0.2499	0	0	85.071	0	829
1	21	0	1	30	0	293	269	11.426	0.31681	1	1	86.977	2	830
1	21	0	1	31	1	319	186	12.043	0.61691	0	0	86.977	0	831
1	21	0	1	32	1	430	194	12.293	0.25005	1	1	111.29	2	832
1	21	0	1	33	0	321	120	12.593	0.29989	0	0	131.75	1	833
1	21	0	1	34	1	209	180	13.093	0.50005	0	0	127.06	0	834
1	21	0	1	35	1	152	197	13.359	0.26626	1	1	59.481	2	835
1	21	0	1	36	0	146	91	13.626	0.26646	0	0	106.17	1	836
1	21	0	1	37	1	172	267	13.943	0.31706	0	0	177.91	1	837
1	21	0	1	38	0	136	489	14.743	0.7999	0	0	224.9	0	838
1	21	0	1	39	0	114	587	15.009	0.26622	1	1	100.44	2	839
1	21	0	1	40	0	151	670	15.243	0.23367	1	2	90.874	0	840
1	22	0	1	1	1	743	107	0.96629	0	0	0	0	0	841
1	22	0	1	2	1	692	192	1.2062	0.23994	1	1	99.126	2	842
1	22	0	1	3	0	779	207	1.4062	0.2	0	0	88.284	1	843
1	22	0	1	4	1	767	262	1.7896	0.38338	0	0	56.294	1	844
1	22	0	1	5	0	886	352	2.0394	0.24981	0	0	149.2	0	845
1	22	0	1	6	0	792	578	2.7232	0.68384	1	1	244.77	0	846
1	22	0	1	7	0	719	592	2.9731	0.24987	1	2	74.33	0	847
1	22	0	1	8	0	706	504	3.1893	0.21619	1	3	88.955	4	848
1	22	0	1	9	1	633	596	3.556	0.3667	0	0	117.44	0	849
1	22	0	1	10	1	721	428	3.8902	0.33417	1	1	189.65	2	850
1	22	0	1	11	0	572	344	4.5392	0.649	0	0	171.05	1	851
1	22	0	1	12	1	564	168	5.1059	0.56668	0	0	176.18	0	852
1	22	0	1	13	1	635	116	5.3557	0.24983	1	1	88.006	0	853
1	22	0	1	14	1	496	239	5.7227	0.367	1	2	185.61	0	854
1	22	0	1	15	1	546	443	6.0727	0.35005	1	3	210.04	0	855
1	22	0	1	16	1	534	517	6.3227	0.24998	1	4	74.967	0	856
1	22	0	1	17	1	468	569	6.5952	0.27253	1	5	84.024	6	857
1	22	0	1	18	0	464	484	6.8555	0.26026	0	0	85.094	0	858
1	22	0	1	19	0	445	422	7.1388	0.28326	1	1	64.846	0	859
1	22	0	1	20	0	472	362	7.3888	0.25007	1	2	65.795	0	860
1	22	0	1	21	0	374	365	7.6887	0.2999	1	3	98.046	0	861
1	22	0	1	22	0	389	447	7.8887	0.19996	1	4	83.361	5	862
1	22	0	1	23	1	383	513	8.1388	0.2501	0	0	66.272	1	863
1	22	0	1	24	0	377	571	8.3387	0.19995	0	0	58.31	0	864
1	22	0	1	25	0	306	679	8.6553	0.31655	1	1	129.25	0	865
1	22	0	1	26	0	161	481	9.2885	0.63319	1	2	245.42	0	866
1	22	0	1	27	0	173	428	9.505	0.21654	1	3	54.342	0	867
1	22	0	1	28	0	152	365	9.7721	0.26708	1	4	66.408	5	868
1	22	0	1	29	1	221	452	10.205	0.4329	0	0	111.04	1	869
1	22	0	1	30	0	290	344	10.522	0.31684	0	0	128.16	0	870
1	22	0	1	31	0	180	260	10.855	0.33283	1	1	138.41	2	871
1	22	0	1	32	1	307	262	11.222	0.36714	0	0	127.02	0	872
1	22	0	1	33	1	250	238	11.438	0.21602	1	1	61.847	0	873
1	22	0	1	34	1	235	182	11.705	0.26674	1	2	57.974	3	874
1	22	0	1	35	0	136	91	12.088	0.38319	0	0	134.47	0	875
1	22	0	1	36	0	217	102	12.354	0.26643	1	1	81.744	2	876
1	22	0	1	37	1	370	151	12.854	0.50013	0	0	160.65	0	877
1	22	0	1	38	1	294	99	13.104	0.24982	1	1	92.087	0	878
1	22	0	1	39	1	146	681	13.971	0.86699	1	2	600.52	3	879
1	22	0	1	40	1	399	671	14.954	0.98287	1	3	253.2	0	880
1	23	0	1	1	0	848	85	0.86336	0	0	0	0	1	881
1	23	0	1	2	1	869	175	1.0534	0.19008	0	0	92.418	1	882
1	23	0	1	3	0	700	97	1.3368	0.2834	0	0	186.13	1	883
1	23	0	1	4	1	614	92	1.6204	0.28352	0	0	86.145	0	884
1	23	0	1	5	1	565	180	2.0202	0.39987	1	1	100.72	2	885
1	23	0	1	6	0	243	112	2.7702	0.75001	0	0	329.1	0	886
1	23	0	1	7	0	330	194	3.0533	0.28302	1	1	119.55	2	887
1	23	0	1	8	1	160	84	3.3367	0.2834	0	0	202.48	0	888
1	23	0	1	9	1	159	211	3.5863	0.24962	1	1	127	2	889
1	23	0	1	10	0	172	245	3.82	0.23377	0	0	36.401	0	890
1	23	0	1	11	0	232	245	4.0532	0.23314	1	1	60	2	891
1	23	0	1	12	1	404	255	4.4864	0.4332	0	0	172.29	1	892
1	23	0	1	13	0	259	459	4.9367	0.45029	0	0	250.28	1	893
1	23	0	1	14	1	148	406	5.3362	0.39953	0	0	123	0	894
1	23	0	1	15	1	245	493	5.603	0.26682	1	1	130.3	0	895
1	23	0	1	16	1	137	561	5.9701	0.36704	1	2	127.62	0	896
1	23	0	1	17	1	249	581	6.2527	0.28268	1	3	113.77	0	897
1	23	0	1	18	1	282	519	6.4697	0.21699	1	4	70.235	0	898
1	23	0	1	19	1	325	579	6.7198	0.25004	1	5	73.817	6	899
1	23	0	1	20	0	214	670	7.0526	0.33279	0	0	143.53	0	900
1	23	0	1	21	0	321	700	7.3024	0.24987	1	1	111.13	2	901
1	23	0	1	22	1	389	642	7.7025	0.40011	0	0	89.376	1	902
1	23	0	1	23	0	491	590	8.1858	0.48322	0	0	114.49	0	903
1	23	0	1	24	0	480	527	8.4195	0.23375	1	1	63.953	0	904
1	23	0	1	25	0	401	492	8.7194	0.29987	1	2	86.406	0	905
1	23	0	1	26	0	461	406	9.0859	0.36652	1	3	104.86	0	906
1	23	0	1	27	0	526	264	9.586	0.50009	1	4	156.17	0	907
1	23	0	1	28	0	603	257	10.052	0.46652	1	5	77.318	6	908
1	23	0	1	29	1	702	263	10.803	0.75028	0	0	99.182	1	909
1	23	0	1	30	0	804	328	11.136	0.33336	0	0	120.95	0	910
1	23	0	1	31	0	677	409	11.469	0.33314	1	1	150.63	0	911
1	23	0	1	32	0	624	424	11.719	0.25	1	2	55.082	3	912
1	23	0	1	33	1	648	519	11.986	0.26709	0	0	97.985	0	913
1	23	0	1	34	1	616	568	12.269	0.28304	1	1	58.523	0	914
1	23	0	1	35	1	536	583	12.546	0.27678	1	2	81.394	0	915
1	23	0	1	36	1	626	646	12.769	0.22324	1	3	109.86	4	916
1	23	0	1	37	0	717	669	13.286	0.5169	0	0	93.862	1	917
1	23	0	1	38	1	783	678	13.553	0.26678	0	0	66.611	1	918
1	23	0	1	39	0	869	688	14.053	0.49989	0	0	86.579	1	919
1	23	0	1	40	1	818	437	14.803	0.75001	0	0	256.13	0	920
1	24	0	1	1	1	142	666	0.91655	0	0	0	0	0	921
1	24	0	1	2	1	235	639	1.2567	0.34017	1	1	96.84	0	922
1	24	0	1	3	1	321	677	1.6236	0.36688	1	2	94.021	3	923
1	24	0	1	4	0	304	598	1.9066	0.28296	0	0	80.808	0	924
1	24	0	1	5	0	167	590	2.2235	0.31696	1	1	137.23	0	925
1	24	0	1	6	0	128	449	2.5398	0.31624	1	2	146.29	0	926
1	24	0	1	7	0	217	347	3.0235	0.48372	1	3	135.37	4	927
1	24	0	1	8	1	115	327	3.2563	0.23283	0	0	103.94	0	928
1	24	0	1	9	1	123	269	3.4896	0.23331	1	1	58.549	0	929
1	24	0	1	10	1	234	239	3.9398	0.45013	1	2	114.98	3	930
1	24	0	1	11	0	199	178	4.1733	0.23353	0	0	70.328	1	931
1	24	0	1	12	1	318	251	4.8733	0.69998	0	0	139.61	1	932
1	24	0	1	13	0	387	295	5.106	0.23275	0	0	81.835	0	933
1	24	0	1	14	0	398	342	5.3394	0.23336	1	1	48.27	2	934
1	24	0	1	15	1	383	418	5.5393	0.19992	0	0	77.466	0	935
1	24	0	1	16	1	473	351	5.9059	0.36659	1	1	112.2	2	936
1	24	0	1	17	0	336	168	6.3559	0.44998	0	0	228.6	0	937
1	24	0	1	18	0	403	100	6.823	0.46712	1	1	95.462	0	938
1	24	0	1	19	0	485	104	7.289	0.46603	1	2	82.098	0	939
1	24	0	1	20	0	539	179	7.5056	0.21662	1	3	92.418	4	940
1	24	0	1	21	1	601	85	7.9889	0.4833	0	0	112.61	1	941
1	24	0	1	22	0	727	104	8.5054	0.51644	0	0	127.42	0	942
1	24	0	1	23	0	832	63	8.9387	0.43336	1	1	112.72	2	943
1	24	0	1	24	1	875	120	9.2722	0.33349	0	0	71.4	0	944
1	24	0	1	25	1	908	175	9.6384	0.36624	1	1	64.14	0	945
1	24	0	1	26	1	782	174	9.9222	0.28374	1	2	126	0	946
1	24	0	1	27	1	785	279	10.238	0.3161	1	3	105.04	0	947
1	24	0	1	28	1	629	225	10.538	0.29998	1	4	165.08	5	948
1	24	0	1	29	0	887	512	11.238	0.70006	0	0	385.92	0	949
1	24	0	1	30	0	707	330	11.555	0.31652	1	1	255.98	0	950
1	24	0	1	31	0	682	434	11.838	0.2831	1	2	106.96	0	951
1	24	0	1	32	0	630	428	12.055	0.21664	1	3	52.345	0	952
1	24	0	1	33	0	722	495	12.288	0.23326	1	4	113.81	5	953
1	24	0	1	34	1	790	582	12.772	0.48381	0	0	110.42	1	954
1	24	0	1	35	0	914	667	13.172	0.39991	0	0	150.34	1	955
1	24	0	1	36	1	734	680	13.522	0.34998	0	0	180.47	0	956
1	24	0	1	37	1	633	557	13.921	0.39993	1	1	159.15	0	957
1	24	0	1	38	1	537	691	14.321	0.39982	1	2	164.84	3	958
1	24	0	1	39	0	482	568	14.621	0.30016	0	0	134.74	1	959
1	24	0	1	40	1	451	661	14.888	0.2662	0	0	98.031	0	960
1	25	0	1	1	1	620	81	0.71354	0	0	0	0	1	961
1	25	0	1	2	0	559	171	0.98689	0.27336	0	0	108.72	1	962
1	25	0	1	3	1	652	250	1.2205	0.23357	0	0	122.02	1	963
1	25	0	1	4	0	540	352	1.5368	0.31634	0	0	151.49	0	964
1	25	0	1	5	0	714	431	1.8868	0.34995	1	1	191.09	0	965
1	25	0	1	6	0	654	504	2.1874	0.30066	1	2	94.493	3	966
1	25	0	1	7	1	560	484	2.5367	0.3493	0	0	96.104	1	967
1	25	0	1	8	0	483	424	2.8033	0.26663	0	0	97.617	0	968
1	25	0	1	9	0	447	338	3.0532	0.24989	1	1	93.231	0	969
1	25	0	1	10	0	398	293	3.3204	0.26721	1	2	66.528	0	970
1	25	0	1	11	0	306	191	3.6867	0.3663	1	3	137.36	0	971
1	25	0	1	12	0	294	263	3.9366	0.24986	1	4	72.993	0	972
1	25	0	1	13	0	239	192	4.1864	0.24979	1	5	89.811	0	973
1	25	0	1	14	0	243	85	4.4364	0.24997	1	6	107.07	0	974
1	25	0	1	15	0	157	116	4.7202	0.28385	1	7	91.417	0	975
1	25	0	1	16	0	205	270	5.0031	0.28286	1	8	161.31	0	976
1	25	0	1	17	0	271	309	5.27	0.26697	1	9	76.662	10	977
1	25	0	1	18	1	236	403	5.7199	0.44985	0	0	100.3	0	978
1	25	0	1	19	1	140	408	5.9863	0.2664	1	1	96.13	0	979
1	25	0	1	20	1	284	432	6.2697	0.28345	1	2	145.99	0	980
1	25	0	1	21	1	424	490	6.5698	0.3001	1	3	151.54	4	981
1	25	0	1	22	0	189	501	7.6025	1.0327	0	0	235.26	1	982
1	25	0	1	23	1	123	517	7.8698	0.26726	0	0	67.912	0	983
1	25	0	1	24	1	148	575	8.0697	0.19994	1	1	63.159	0	984
1	25	0	1	25	1	221	583	8.4196	0.34985	1	2	73.437	0	985
1	25	0	1	26	1	315	598	8.7195	0.29992	1	3	95.189	0	986
1	25	0	1	27	1	382	612	9.0195	0.29999	1	4	68.447	0	987
1	25	0	1	28	1	225	674	9.6197	0.60022	1	5	168.8	6	988
1	25	0	1	29	0	174	650	9.886	0.26632	0	0	56.365	0	989
1	25	0	1	30	0	484	598	10.536	0.65036	1	1	314.33	2	990
1	25	0	1	31	1	482	654	10.77	0.23348	0	0	56.036	0	991
1	25	0	1	32	1	534	678	10.987	0.21675	1	1	57.271	2	992
1	25	0	1	33	0	874	506	12.17	1.1829	0	0	381.03	0	993
1	25	0	1	34	0	871	435	12.387	0.21709	1	1	71.063	2	994
1	25	0	1	35	1	850	362	12.686	0.29981	0	0	75.961	0	995
1	25	0	1	36	1	805	319	12.97	0.28307	1	1	62.241	0	996
1	25	0	1	37	1	811	269	13.22	0.25032	1	2	50.359	0	997
1	25	0	1	38	1	798	155	13.903	0.68314	1	3	114.74	0	998
1	25	0	1	39	1	877	82	14.253	0.34998	1	4	107.56	5	999
1	25	0	1	40	0	856	195	14.503	0.24984	0	0	114.93	0	1000
1	26	0	1	1	0	882	94	0.5895	0	0	0	0	0	1001
1	26	0	1	2	0	818	190	1.0466	0.45705	1	1	115.38	0	1002
1	26	0	1	3	0	886	257	1.2627	0.21614	1	2	95.462	0	1003
1	26	0	1	4	0	740	265	2.2466	0.98394	1	3	146.22	0	1004
1	26	0	1	5	0	719	79	2.6126	0.36602	1	4	187.18	5	1005
1	26	0	1	6	1	685	174	2.8463	0.23362	0	0	100.9	1	1006
1	26	0	1	7	0	622	121	3.0625	0.21622	0	0	82.329	1	1007
1	26	0	1	8	1	551	203	3.3625	0.29997	0	0	108.47	1	1008
1	26	0	1	9	0	804	426	4.1791	0.81667	0	0	337.25	0	1009
1	26	0	1	10	0	875	431	4.3961	0.21696	1	1	71.176	2	1010
1	26	0	1	11	1	860	518	4.679	0.28293	0	0	88.284	0	1011
1	26	0	1	12	1	811	586	4.9622	0.2832	1	1	83.815	0	1012
1	26	0	1	13	1	689	580	5.2623	0.30011	1	2	122.15	0	1013
1	26	0	1	14	1	645	503	5.5121	0.24976	1	3	88.685	4	1014
1	26	0	1	15	0	548	652	6.1286	0.61654	0	0	177.79	0	1015
1	26	0	1	16	0	547	490	6.462	0.3334	1	1	162	0	1016
1	26	0	1	17	0	711	446	6.8288	0.36674	1	2	169.8	0	1017
1	26	0	1	18	0	647	413	7.0784	0.24969	1	3	72.007	0	1018
1	26	0	1	19	0	517	396	7.3785	0.30001	1	4	131.11	5	1019
1	26	0	1	20	1	543	364	7.6455	0.26701	0	0	41.231	0	1020
1	26	0	1	21	1	466	340	7.8952	0.24977	1	1	80.654	2	1021
1	26	0	1	22	0	478	514	8.2452	0.34997	0	0	174.41	1	1022
1	26	0	1	23	1	458	577	8.5781	0.33288	0	0	66.098	0	1023
1	26	0	1	24	1	467	685	8.878	0.29992	1	1	108.37	0	1024
1	26	0	1	25	1	382	686	9.1113	0.23333	1	2	85.006	3	1025
1	26	0	1	26	0	391	561	9.3612	0.2499	0	0	125.32	1	1026
1	26	0	1	27	1	375	512	9.6613	0.30005	0	0	51.546	1	1027
1	26	0	1	28	0	239	593	10.161	0.49994	0	0	158.29	0	1028
1	26	0	1	29	0	150	683	10.528	0.36661	1	1	126.57	2	1029
1	26	0	1	30	1	247	499	10.845	0.31711	0	0	208	0	1030
1	26	0	1	31	1	257	440	11.178	0.33274	1	1	59.841	0	1031
1	26	0	1	32	1	130	443	11.528	0.34992	1	2	127.04	0	1032
1	26	0	1	33	1	171	345	11.911	0.38341	1	3	106.23	0	1033
1	26	0	1	34	1	139	275	12.195	0.28359	1	4	76.968	5	1034
1	26	0	1	35	0	318	314	12.695	0.50019	0	0	183.2	0	1035
1	26	0	1	36	0	330	248	12.927	0.23263	1	1	67.082	0	1036
1	26	0	1	37	0	172	106	13.394	0.46708	1	2	212.43	3	1037
1	26	0	1	38	1	302	98	13.844	0.44991	0	0	130.25	0	1038
1	26	0	1	39	1	408	192	14.177	0.33286	1	1	141.68	2	1039
1	26	0	1	40	1	427	107	14.427	0.2499	1	2	87.098	0	1040
1	27	0	1	1	1	859	114	0.58325	0	0	0	0	0	1041
1	27	0	1	2	1	785	184	0.89035	0.3071	1	1	101.86	0	1042
1	27	0	1	3	1	882	280	1.1232	0.23287	1	2	136.47	3	1043
1	27	0	1	4	0	719	255	1.4065	0.28327	0	0	164.91	0	1044
1	27	0	1	5	0	871	436	1.8231	0.4166	1	1	236.36	2	1045
1	27	0	1	6	1	734	343	2.0739	0.25081	0	0	165.58	1	1046
1	27	0	1	7	0	858	494	2.3729	0.29904	0	0	195.39	0	1047
1	27	0	1	8	0	783	578	2.7228	0.34985	1	1	112.61	2	1048
1	27	0	1	9	1	777	513	3.106	0.38325	0	0	65.276	1	1049
1	27	0	1	10	0	792	648	3.4398	0.33376	0	0	135.83	0	1050
1	27	0	1	11	0	714	679	3.8226	0.3828	1	1	83.934	0	1051
1	27	0	1	12	0	653	685	4.0896	0.26701	1	2	61.294	0	1052
1	27	0	1	13	0	659	583	4.3224	0.23278	1	3	102.18	0	1053
1	27	0	1	14	0	550	649	4.6726	0.3502	1	4	127.42	0	1054
1	27	0	1	15	0	567	481	5.0225	0.34989	1	5	168.86	6	1055
1	27	0	1	16	1	638	505	5.3056	0.2831	0	0	74.947	1	1056
1	27	0	1	17	0	560	339	5.7394	0.43376	0	0	183.41	1	1057
1	27	0	1	18	1	662	355	6.0555	0.31611	0	0	103.25	0	1058
1	27	0	1	19	1	575	253	6.3554	0.29989	1	1	134.06	2	1059
1	27	0	1	20	0	702	86	6.9394	0.584	0	0	209.8	1	1060
1	27	0	1	21	1	475	153	7.3721	0.43279	0	0	236.68	1	1061
1	27	0	1	22	0	455	252	7.8051	0.43294	0	0	101	0	1062
1	27	0	1	23	0	393	201	8.1217	0.3166	1	1	80.281	0	1063
1	27	0	1	24	0	413	75	8.405	0.28329	1	2	127.58	0	1064
1	27	0	1	25	0	333	200	8.6887	0.28369	1	3	148.41	4	1065
1	27	0	1	26	1	288	107	8.9549	0.26628	0	0	103.32	1	1066
1	27	0	1	27	0	232	164	9.2049	0.24996	0	0	79.906	1	1067
1	27	0	1	28	1	228	100	9.4049	0.20002	0	0	64.125	0	1068
1	27	0	1	29	1	115	156	9.6885	0.2836	1	1	126.12	0	1069
1	27	0	1	30	1	152	274	9.9714	0.28283	1	2	123.66	0	1070
1	27	0	1	31	1	203	325	10.205	0.23336	1	3	72.125	0	1071
1	27	0	1	32	1	141	356	10.488	0.28371	1	4	69.318	0	1072
1	27	0	1	33	1	225	419	10.788	0.29995	1	5	105	6	1073
1	27	0	1	34	0	162	478	11.055	0.2662	0	0	86.313	1	1074
1	27	0	1	35	1	205	651	11.655	0.59995	0	0	178.26	0	1075
1	27	0	1	36	1	157	664	11.888	0.23386	1	1	49.729	2	1076
1	27	0	1	37	0	301	426	12.904	1.0159	0	0	278.17	0	1077
1	27	0	1	38	0	313	329	13.171	0.26657	1	1	97.739	2	1078
1	27	0	1	39	1	391	427	13.488	0.31707	0	0	125.25	1	1079
1	27	0	1	40	1	388	334	13.721	0.23284	1	1	93.048	0	1080
1	28	0	1	1	1	849	90	0.87818	0	0	0	0	0	1081
1	28	0	1	2	1	811	113	1.0857	0.20748	1	1	44.418	2	1082
1	28	0	1	3	0	759	103	1.3024	0.21678	0	0	52.953	0	1083
1	28	0	1	4	0	718	175	1.5695	0.26707	1	1	82.855	0	1084
1	28	0	1	5	0	657	177	1.7697	0.20022	1	2	61.033	0	1085
1	28	0	1	6	0	813	277	2.1028	0.33304	1	3	185.3	4	1086
1	28	0	1	7	1	736	315	2.3862	0.28346	0	0	85.866	0	1087
1	28	0	1	8	1	885	326	2.6359	0.24965	1	1	149.41	0	1088
1	28	0	1	9	1	789	411	2.9029	0.26701	1	2	128.22	0	1089
1	28	0	1	10	1	780	491	3.153	0.25009	1	3	80.505	0	1090
1	28	0	1	11	1	698	497	3.403	0.24999	1	4	82.219	0	1091
1	28	0	1	12	1	783	564	3.6698	0.26682	1	5	108.23	6	1092
1	28	0	1	13	0	572	583	4.5363	0.86652	0	0	211.85	0	1093
1	28	0	1	14	0	460	708	4.9197	0.38343	1	1	167.84	0	1094
1	28	0	1	15	0	651	410	5.5368	0.6171	1	2	353.96	0	1095
1	28	0	1	16	0	556	362	5.903	0.36612	1	3	106.44	4	1096
1	28	0	1	17	1	519	434	6.1363	0.2333	0	0	80.951	1	1097
1	28	0	1	18	0	471	431	6.4695	0.33326	0	0	48.094	0	1098
1	28	0	1	19	0	471	353	6.7193	0.24981	1	1	78	0	1099
1	28	0	1	20	0	568	280	7.0863	0.36694	1	2	121.4	0	1100
1	28	0	1	21	0	381	336	7.4863	0.39997	1	3	195.21	0	1101
1	28	0	1	22	0	401	428	7.7171	0.23081	1	4	94.149	0	1102
1	28	0	1	23	0	308	403	7.986	0.26899	1	5	96.302	6	1103
1	28	0	1	24	1	344	331	8.2362	0.25015	0	0	80.498	1	1104
1	28	0	1	25	0	227	330	8.5675	0.33133	0	0	117	0	1105
1	28	0	1	26	0	228	265	8.8503	0.28273	1	1	65.008	0	1106
1	28	0	1	27	0	348	241	9.2002	0.34992	1	2	122.38	0	1107
1	28	0	1	28	0	456	166	9.9001	0.69996	1	3	131.49	0	1108
1	28	0	1	29	0	391	112	10.184	0.28385	1	4	84.504	5	1109
1	28	0	1	30	1	297	171	10.534	0.34981	0	0	110.98	0	1110
1	28	0	1	31	1	326	102	10.75	0.2162	1	1	74.847	0	1111
1	28	0	1	32	1	140	111	11.1	0.34994	1	2	186.22	0	1112
1	28	0	1	33	1	627	103	11.984	0.88358	1	3	487.07	0	1113
1	28	0	1	34	1	137	356	12.8	0.81615	1	4	551.46	0	1114
1	28	0	1	35	1	243	568	13.3	0.4999	1	5	237.02	0	1115
1	28	0	1	36	1	146	643	13.65	0.34997	1	6	122.61	7	1116
1	28	0	1	37	0	206	647	13.849	0.19992	0	0	60.133	1	1117
1	28	0	1	38	1	370	671	14.433	0.58382	0	0	165.75	0	1118
1	28	0	1	39	1	398	598	14.749	0.31614	1	1	78.186	2	1119
1	28	0	1	40	1	605	686	15.399	0.6499	1	2	224.93	0	1120
1	29	0	1	1	0	852	202	0.89256	0	0	0	0	1	1121
1	29	0	1	2	1	807	180	1.0998	0.20724	0	0	50.09	1	1122
1	29	0	1	3	0	883	281	1.3504	0.25055	0	0	126.4	1	1123
1	29	0	1	4	1	805	282	1.5658	0.21543	0	0	78.006	1	1124
1	29	0	1	5	0	735	264	2.0656	0.49986	0	0	72.277	0	1125
1	29	0	1	6	0	729	180	2.5658	0.50016	1	1	84.214	0	1126
1	29	0	1	7	0	737	92	2.8323	0.26646	1	2	88.363	0	1127
1	29	0	1	8	0	659	75	3.0837	0.25144	1	3	79.831	4	1128
1	29	0	1	9	1	660	189	3.3155	0.23176	0	0	114	1	1129
1	29	0	1	10	0	818	442	4.0154	0.69996	0	0	298.28	1	1130
1	29	0	1	11	1	852	487	4.2491	0.23372	0	0	56.4	0	1131
1	29	0	1	12	1	808	492	4.4491	0.19998	1	1	44.283	0	1132
1	29	0	1	13	1	852	567	4.7491	0.29993	1	2	86.954	0	1133
1	29	0	1	14	1	794	639	5.0153	0.2662	1	3	92.455	0	1134
1	29	0	1	15	1	863	690	5.2319	0.21661	1	4	85.802	0	1135
1	29	0	1	16	1	609	594	5.8328	0.60094	1	5	271.54	0	1136
1	29	0	1	17	1	532	591	6.1489	0.31609	1	6	77.058	0	1137
1	29	0	1	18	1	462	586	6.415	0.26614	1	7	70.178	0	1138
1	29	0	1	19	1	649	409	6.9987	0.58368	1	8	257.48	9	1139
1	29	0	1	20	0	562	326	7.3816	0.38287	0	0	120.24	0	1140
1	29	0	1	21	0	567	252	7.6487	0.26712	1	1	74.169	2	1141
1	29	0	1	22	1	483	274	7.9486	0.29992	0	0	86.833	1	1142
1	29	0	1	23	0	486	352	8.3484	0.39981	0	0	78.058	1	1143
1	29	0	1	24	1	468	404	8.5814	0.233	0	0	55.027	1	1144
1	29	0	1	25	0	394	502	8.9485	0.3671	0	0	122.8	0	1145
1	29	0	1	26	0	291	514	9.2646	0.31605	1	1	103.7	2	1146
1	29	0	1	27	1	308	560	9.4812	0.21658	0	0	49.041	0	1147
1	29	0	1	28	1	397	659	9.8482	0.36707	1	1	133.12	0	1148
1	29	0	1	29	1	249	651	10.198	0.34999	1	2	148.22	0	1149
1	29	0	1	30	1	244	459	10.598	0.4	1	3	192.07	0	1150
1	29	0	1	31	1	158	527	10.981	0.38291	1	4	109.64	5	1151
1	29	0	1	32	0	205	340	11.814	0.83321	0	0	192.82	0	1152
1	29	0	1	33	0	305	354	12.148	0.33376	1	1	100.98	0	1153
1	29	0	1	34	0	249	257	12.448	0.29995	1	2	112	0	1154
1	29	0	1	35	0	359	267	12.714	0.26599	1	3	110.45	0	1155
1	29	0	1	36	0	389	204	13.081	0.36661	1	4	69.778	0	1156
1	29	0	1	37	0	487	101	13.448	0.36702	1	5	142.17	6	1157
1	29	0	1	38	1	324	121	13.864	0.41624	0	0	164.22	1	1158
1	29	0	1	39	0	216	97	14.164	0.29993	0	0	110.63	1	1159
1	29	0	1	40	0	137	559	14.648	0.48366	1	1	468.71	0	1160
1	30	0	1	1	0	791	96	0.76666	0	0	0	0	0	1161
1	30	0	1	2	0	865	199	1.3067	0.54001	1	1	126.83	0	1162
1	30	0	1	3	0	849	272	1.6066	0.29993	1	2	74.733	0	1163
1	30	0	1	4	0	863	331	1.8565	0.24985	1	3	60.638	4	1164
1	30	0	1	5	1	800	326	2.0735	0.21709	0	0	63.198	0	1165
1	30	0	1	6	1	723	352	2.4064	0.33287	1	1	81.271	2	1166
1	30	0	1	7	0	772	399	2.6735	0.26705	0	0	67.897	0	1167
1	30	0	1	8	0	803	492	2.9565	0.28304	1	1	98.031	0	1168
1	30	0	1	9	0	882	523	3.1734	0.2169	1	2	84.865	3	1169
1	30	0	1	10	1	899	595	3.4564	0.28302	0	0	73.98	0	1170
1	30	0	1	11	1	896	661	3.6896	0.23323	1	1	66.068	0	1171
1	30	0	1	12	1	766	572	4.0061	0.3165	1	2	157.55	3	1172
1	30	0	1	13	0	729	610	4.2732	0.26702	0	0	53.038	0	1173
1	30	0	1	14	0	697	663	4.4893	0.21616	1	1	61.911	0	1174
1	30	0	1	15	0	642	671	4.7061	0.21677	1	2	55.579	0	1175
1	30	0	1	16	0	637	516	5.2392	0.53312	1	3	155.08	0	1176
1	30	0	1	17	0	560	506	5.4891	0.24988	1	4	77.647	0	1177
1	30	0	1	18	0	607	405	5.7559	0.26679	1	5	111.4	6	1178
1	30	0	1	19	1	541	586	6.1228	0.36694	0	0	192.66	0	1179
1	30	0	1	20	1	501	649	6.3898	0.267	1	1	74.626	2	1180
1	30	0	1	21	0	462	544	6.6228	0.23302	0	0	112.01	1	1181
1	30	0	1	22	1	417	597	6.8728	0.24993	0	0	69.527	0	1182
1	30	0	1	23	1	320	605	7.2229	0.35011	1	1	97.329	0	1183
1	30	0	1	24	1	320	690	7.4889	0.26603	1	2	85	0	1184
1	30	0	1	25	1	221	671	7.7728	0.28385	1	3	100.81	0	1185
1	30	0	1	26	1	160	695	8.0889	0.31616	1	4	65.552	0	1186
1	30	0	1	27	1	211	498	8.9054	0.81645	1	5	203.49	6	1187
1	30	0	1	28	0	220	445	9.1386	0.23326	0	0	53.759	1	1188
1	30	0	1	29	1	377	425	9.7386	0.59997	0	0	158.27	1	1189
1	30	0	1	30	0	295	260	10.222	0.48364	0	0	184.25	0	1190
1	30	0	1	31	0	228	76	10.772	0.5499	1	1	195.82	2	1191
1	30	0	1	32	1	299	181	11.088	0.31616	0	0	126.75	0	1192
1	30	0	1	33	1	155	255	11.472	0.38377	1	1	161.9	2	1193
1	30	0	1	34	0	388	174	12.188	0.71597	0	0	246.68	0	1194
1	30	0	1	35	0	493	69	12.622	0.43374	1	1	148.49	2	1195
1	30	0	1	36	1	556	238	13.088	0.46615	0	0	180.36	0	1196
1	30	0	1	37	1	566	339	13.355	0.26672	1	1	101.49	0	1197
1	30	0	1	38	1	627	274	13.622	0.26705	1	2	89.14	0	1198
1	30	0	1	39	1	569	78	14.071	0.44977	1	3	204.4	4	1199
1	30	0	1	40	0	631	66	14.971	0.89984	0	0	63.151	0	1200
1	31	0	1	1	0	894	171	1.2031	0	0	0	0	0	1201
1	31	0	1	2	0	806	183	1.4591	0.25598	1	1	88.814	2	1202
1	31	0	1	3	1	711	121	1.7752	0.3161	0	0	113.44	0	1203
1	31	0	1	4	1	741	255	2.3031	0.52786	1	1	137.32	0	1204
1	31	0	1	5	1	789	273	2.5252	0.22218	1	2	51.264	3	1205
1	31	0	1	6	0	770	330	2.8591	0.33383	0	0	60.083	1	1206
1	31	0	1	7	1	901	340	3.2588	0.39977	0	0	131.38	0	1207
1	31	0	1	8	1	722	338	3.575	0.31614	1	1	179.01	0	1208
1	31	0	1	9	1	717	403	3.8252	0.25021	1	2	65.192	0	1209
1	31	0	1	10	1	789	425	4.0749	0.24972	1	3	75.286	4	1210
1	31	0	1	11	0	908	488	4.3758	0.30093	0	0	134.65	0	1211
1	31	0	1	12	0	799	488	4.625	0.24916	1	1	109	2	1212
1	31	0	1	13	1	883	571	4.9086	0.2836	0	0	118.09	1	1213
1	31	0	1	14	0	788	659	5.2415	0.33291	0	0	129.5	0	1214
1	31	0	1	15	0	703	673	5.5247	0.28319	1	1	86.145	0	1215
1	31	0	1	16	0	633	674	5.7746	0.24995	1	2	70.007	3	1216
1	31	0	1	17	1	549	655	6.0583	0.28365	0	0	86.122	0	1217
1	31	0	1	18	1	695	565	6.5583	0.49999	1	1	171.51	0	1218
1	31	0	1	19	1	650	495	6.8244	0.26615	1	2	83.217	0	1219
1	31	0	1	20	1	632	435	7.1581	0.33371	1	3	62.642	4	1220
1	31	0	1	21	0	493	695	7.741	0.58286	0	0	294.82	0	1221
1	31	0	1	22	0	402	578	8.0911	0.3501	1	1	148.22	0	1222
1	31	0	1	23	0	314	583	8.4082	0.31707	1	2	88.142	0	1223
1	31	0	1	24	0	259	600	8.6579	0.24977	1	3	57.567	0	1224
1	31	0	1	25	0	215	692	9.0408	0.38289	1	4	101.98	5	1225
1	31	0	1	26	1	159	526	9.5579	0.51706	0	0	175.19	1	1226
1	31	0	1	27	0	380	426	10.291	0.73273	0	0	242.57	1	1227
1	31	0	1	28	1	297	355	10.64	0.34978	0	0	109.22	1	1228
1	31	0	1	29	0	387	340	10.958	0.31718	0	0	91.241	1	1229
1	31	0	1	30	1	328	274	11.224	0.26596	0	0	88.527	0	1230
1	31	0	1	31	1	235	238	11.524	0.30016	1	1	99.725	0	1231
1	31	0	1	32	1	169	253	11.74	0.21642	1	2	67.683	0	1232
1	31	0	1	33	1	145	340	11.99	0.25011	1	3	90.25	4	1233
1	31	0	1	34	0	565	347	12.957	0.96679	0	0	420.06	0	1234
1	31	0	1	35	0	457	257	13.34	0.38281	1	1	140.58	0	1235
1	31	0	1	36	0	412	184	13.673	0.3333	1	2	85.755	0	1236
1	31	0	1	37	0	233	189	14.09	0.41665	1	3	179.07	4	1237
1	31	0	1	38	1	376	73	14.857	0.76686	0	0	184.13	0	1238
1	31	0	1	39	1	539	68	15.639	0.78282	1	1	163.08	2	1239
1	31	0	1	40	0	645	114	15.906	0.26691	0	0	115.55	0	1240
1	32	0	1	1	1	869	158	0.67669	0	0	0	0	1	1241
1	32	0	1	2	0	798	252	1.2	0.52326	0	0	117.8	0	1242
1	32	0	1	3	0	798	349	1.5359	0.33592	1	1	97	0	1243
1	32	0	1	4	0	698	332	1.7665	0.23061	1	2	101.43	0	1244
1	32	0	1	5	0	805	436	2.0498	0.28331	1	3	149.21	4	1245
1	32	0	1	6	1	893	408	2.5834	0.53365	0	0	92.347	0	1246
1	32	0	1	7	1	733	703	3.3496	0.76613	1	1	335.6	0	1247
1	32	0	1	8	1	653	673	3.6161	0.2665	1	2	85.44	3	1248
1	32	0	1	9	0	619	571	3.9495	0.33343	0	0	107.52	1	1249
1	32	0	1	10	1	635	505	4.3831	0.43357	0	0	67.912	0	1250
1	32	0	1	11	1	706	514	4.633	0.24995	1	1	71.568	2	1251
1	32	0	1	12	0	637	421	5.133	0.50001	0	0	115.8	1	1252
1	32	0	1	13	1	629	358	5.4001	0.26705	0	0	63.506	1	1253
1	32	0	1	14	0	551	454	5.7159	0.31576	0	0	123.69	0	1254
1	32	0	1	15	0	493	422	5.9491	0.23325	1	1	66.242	0	1255
1	32	0	1	16	0	558	681	6.3828	0.4337	1	2	267.03	3	1256
1	32	0	1	17	1	318	685	7.0656	0.68277	0	0	240.03	1	1257
1	32	0	1	18	0	326	594	7.4655	0.39995	0	0	91.351	1	1258
1	32	0	1	19	1	378	554	7.7487	0.28319	0	0	65.605	1	1259
1	32	0	1	20	0	404	509	8.1487	0.39994	0	0	51.971	1	1260
1	32	0	1	21	1	368	446	8.5823	0.43365	0	0	72.56	1	1261
1	32	0	1	22	0	249	532	8.9656	0.38329	0	0	146.82	0	1262
1	32	0	1	23	0	209	569	9.2486	0.28296	1	1	54.489	0	1263
1	32	0	1	24	0	247	672	9.465	0.21649	1	2	109.79	3	1264
1	32	0	1	25	1	381	331	10.115	0.6499	0	0	366.38	0	1265
1	32	0	1	26	1	304	330	10.365	0.2499	1	1	77.006	0	1266
1	32	0	1	27	1	121	403	10.799	0.43367	1	2	197.02	3	1267
1	32	0	1	28	0	169	274	11.365	0.56645	0	0	137.64	0	1268
1	32	0	1	29	0	237	253	11.598	0.23297	1	1	71.169	2	1269
1	32	0	1	30	1	149	154	11.948	0.34992	0	0	132.46	0	1270
1	32	0	1	31	1	262	196	12.215	0.26763	1	1	120.55	2	1271
1	32	0	1	32	0	157	88	12.464	0.24898	0	0	150.63	1	1272
1	32	0	1	33	1	242	95	13.064	0.59995	0	0	85.288	1	1273
1	32	0	1	34	0	392	88	13.664	0.60002	0	0	150.16	1	1274
1	32	0	1	35	1	461	96	13.981	0.31692	0	0	69.462	1	1275
1	32	0	1	36	0	472	180	14.297	0.31608	0	0	84.717	1	1276
1	32	0	1	37	1	546	267	14.614	0.31655	0	0	114.21	0	1277
1	32	0	1	38	1	654	182	15.064	0.45	1	1	137.44	0	1278
1	32	0	1	39	1	548	104	15.397	0.3334	1	2	131.61	3	1279
1	32	0	1	40	0	647	111	15.664	0.26649	0	0	99.247	0	1280
1	33	0	1	1	0	889	93	0.64329	0	0	0	0	0	1281
1	33	0	1	2	0	896	173	0.9166	0.27331	1	1	80.306	0	1282
1	33	0	1	3	0	769	162	1.1525	0.23595	1	2	127.48	0	1283
1	33	0	1	4	0	700	180	1.4166	0.26405	1	3	71.309	0	1284
1	33	0	1	5	0	870	279	1.6165	0.19987	1	4	196.73	0	1285
1	33	0	1	6	0	743	272	1.8502	0.23374	1	5	127.19	0	1286
1	33	0	1	7	0	682	270	2.1164	0.26618	1	6	61.033	0	1287
1	33	0	1	8	0	896	346	2.6003	0.48393	1	7	227.09	8	1288
1	33	0	1	9	1	639	275	3.0001	0.39979	0	0	266.63	0	1289
1	33	0	1	10	1	621	323	3.2662	0.26615	1	1	51.264	0	1290
1	33	0	1	11	1	552	349	3.6499	0.38365	1	2	73.736	0	1291
1	33	0	1	12	1	724	437	3.9162	0.26634	1	3	193.2	0	1292
1	33	0	1	13	1	602	435	4.166	0.24976	1	4	122.02	0	1293
1	33	0	1	14	1	648	526	4.416	0.25	1	5	101.97	0	1294
1	33	0	1	15	1	796	580	4.8827	0.46666	1	6	157.54	7	1295
1	33	0	1	16	0	929	617	5.2497	0.36705	0	0	138.05	0	1296
1	33	0	1	17	0	790	450	5.9496	0.69992	1	1	217.28	0	1297
1	33	0	1	18	0	558	584	6.6995	0.74985	1	2	267.92	0	1298
1	33	0	1	19	0	464	502	6.9994	0.29988	1	3	124.74	4	1299
1	33	0	1	20	1	453	596	7.2994	0.29999	0	0	94.641	1	1300
1	33	0	1	21	0	387	522	7.5993	0.29999	0	0	99.156	1	1301
1	33	0	1	22	1	391	605	7.9321	0.33279	0	0	83.096	1	1302
1	33	0	1	23	0	306	497	8.2321	0.29999	0	0	137.44	0	1303
1	33	0	1	24	0	233	495	8.5821	0.34997	1	1	73.027	2	1304
1	33	0	1	25	1	221	610	8.9654	0.38328	0	0	115.62	0	1305
1	33	0	1	26	1	152	553	9.3491	0.38371	1	1	89.499	0	1306
1	33	0	1	27	1	154	433	9.849	0.49991	1	2	120.02	0	1307
1	33	0	1	28	1	158	366	10.465	0.61609	1	3	67.119	0	1308
1	33	0	1	29	1	325	279	11.215	0.74999	1	4	188.3	0	1309
1	33	0	1	30	1	235	247	11.465	0.24985	1	5	95.52	6	1310
1	33	0	1	31	0	142	236	11.849	0.38378	0	0	93.648	0	1311
1	33	0	1	32	0	333	199	12.331	0.48269	1	1	194.55	0	1312
1	33	0	1	33	0	408	249	12.831	0.49997	1	2	90.139	0	1313
1	33	0	1	34	0	452	286	13.115	0.28341	1	3	57.489	4	1314
1	33	0	1	35	1	383	201	13.748	0.63372	0	0	109.48	0	1315
1	33	0	1	36	1	446	357	14.014	0.26597	1	1	168.24	0	1316
1	33	0	1	37	1	150	108	14.648	0.63378	1	2	386.8	0	1317
1	33	0	1	38	1	567	123	15.431	0.78292	1	3	417.27	4	1318
1	33	0	1	39	0	640	112	15.814	0.38316	0	0	73.824	1	1319
1	33	0	1	40	1	209	459	17.331	1.5166	0	0	553.33	0	1320
1	1	1	3	1	0	775	91	0.92236	0	0	0	0	0	1321
1	1	1	3	2	0	794	172	1.1222	0.19981	1	1	83.199	0	1322
1	1	1	3	3	0	697	268	1.7982	0.67602	1	2	136.47	0	1323
1	1	1	3	4	0	743	326	2.0058	0.20756	1	3	74.027	0	1324
1	1	1	3	5	0	620	341	2.2559	0.25012	1	4	123.91	0	1325
1	1	1	3	6	0	608	412	2.4719	0.21601	1	5	72.007	0	1326
1	1	1	3	7	0	528	315	2.722	0.25008	1	6	125.73	0	1327
1	1	1	3	8	0	480	262	2.9218	0.19985	1	7	71.505	0	1328
1	1	1	3	9	0	532	480	3.3387	0.41686	1	8	224.12	0	1329
1	1	1	3	10	0	800	492	4.0218	0.68313	1	9	268.27	0	1330
1	1	1	3	11	0	892	670	4.3383	0.31653	1	10	200.37	0	1331
1	1	1	3	12	0	386	586	5.0382	0.69984	1	11	512.92	0	1332
1	1	1	3	13	0	291	690	5.3714	0.33326	1	12	140.86	0	1333
1	1	1	3	14	0	202	399	5.8883	0.51687	1	13	304.31	0	1334
1	1	1	3	15	0	169	435	6.1215	0.23315	1	14	48.836	0	1335
1	1	1	3	16	0	174	533	6.3051	0.18363	1	15	98.127	0	1336
1	1	1	3	17	0	312	322	6.955	0.6499	1	16	252.12	0	1337
1	1	1	3	18	0	309	246	7.1878	0.23277	1	17	76.059	0	1338
1	1	1	3	19	0	148	104	7.6379	0.45009	1	18	214.67	0	1339
1	1	1	3	20	0	319	63	8.0548	0.41692	1	19	175.85	20	1340
1	1	1	3	21	1	245	158	8.4058	0.35106	0	0	120.42	0	1341
1	1	1	3	22	1	131	182	8.6877	0.28185	1	1	116.5	0	1342
1	1	1	3	23	1	149	277	8.9048	0.21711	1	2	96.69	0	1343
1	1	1	3	24	1	221	331	9.171	0.26622	1	3	90	0	1344
1	1	1	3	25	1	238	610	9.8209	0.64986	1	4	279.52	0	1345
1	1	1	3	26	1	452	513	10.571	0.74994	1	5	234.96	0	1346
1	1	1	3	27	1	402	408	10.871	0.29982	1	6	116.3	0	1347
1	1	1	3	28	1	466	403	11.104	0.23382	1	7	64.195	0	1348
1	1	1	3	29	1	386	338	11.387	0.28274	1	8	103.08	0	1349
1	1	1	3	30	1	394	230	11.687	0.29989	1	9	108.3	0	1350
1	1	1	3	31	1	549	201	12.454	0.76707	1	10	157.69	0	1351
1	1	1	3	32	1	577	245	12.654	0.19988	1	11	52.154	0	1352
1	1	1	3	33	1	662	277	12.887	0.2329	1	12	90.824	0	1353
1	1	1	3	34	1	615	529	13.437	0.54994	1	13	256.35	0	1354
1	1	1	3	35	1	613	683	13.787	0.34986	1	14	154.01	0	1355
1	1	1	3	36	1	789	588	14.304	0.5171	1	15	200	0	1356
1	1	1	3	37	1	847	600	14.554	0.2499	1	16	59.228	0	1357
1	1	1	3	38	1	798	333	15.554	0.99986	1	17	271.46	0	1358
1	1	1	3	39	1	895	244	15.904	0.34995	1	18	131.64	19	1359
1	1	1	3	40	1	872	164	16.186	0.28289	1	19	83.241	0	1360
1	2	1	3	1	1	807	109	2.1204	0	0	0	0	0	1361
1	2	1	3	2	1	869	164	2.3603	0.23989	1	1	82.879	0	1362
1	2	1	3	3	1	727	192	2.7604	0.40008	1	2	144.73	0	1363
1	2	1	3	4	1	729	270	2.9773	0.21687	1	3	78.026	0	1364
1	2	1	3	5	1	705	332	3.1934	0.21614	1	4	66.483	0	1365
1	2	1	3	6	1	806	584	3.8101	0.61674	1	5	271.49	0	1366
1	2	1	3	7	1	885	656	4.0272	0.21704	1	6	106.89	0	1367
1	2	1	3	8	1	792	671	4.2433	0.21615	1	7	94.202	0	1368
1	2	1	3	9	1	624	498	4.5934	0.35001	1	8	241.15	0	1369
1	2	1	3	10	1	569	574	4.827	0.23363	1	9	93.814	0	1370
1	2	1	3	11	1	548	490	5.0432	0.2162	1	10	86.585	0	1371
1	2	1	3	12	1	471	480	5.2432	0.19999	1	11	77.647	0	1372
1	2	1	3	13	1	473	594	5.4931	0.24989	1	12	114.02	0	1373
1	2	1	3	14	1	290	661	6.1097	0.6166	1	13	194.88	14	1374
1	2	1	3	15	0	255	592	7.1429	1.0332	0	0	77.369	0	1375
1	2	1	3	16	0	384	671	7.5427	0.39986	1	1	151.27	0	1376
1	2	1	3	17	0	399	564	7.7927	0.24999	1	2	108.05	0	1377
1	2	1	3	18	0	305	523	8.0593	0.26657	1	3	102.55	0	1378
1	2	1	3	19	0	256	493	8.3092	0.24991	1	4	57.454	0	1379
1	2	1	3	20	0	215	355	8.6762	0.36702	1	5	143.96	0	1380
1	2	1	3	21	0	233	161	9.4765	0.80029	1	6	194.83	0	1381
1	2	1	3	22	0	249	87	9.6589	0.18242	1	7	75.71	0	1382
1	2	1	3	23	0	403	102	10.209	0.54998	1	8	154.73	0	1383
1	2	1	3	24	0	494	265	10.542	0.33347	1	9	186.68	0	1384
1	2	1	3	25	0	553	204	10.826	0.28348	1	10	84.865	0	1385
1	2	1	3	26	0	625	254	11.059	0.23288	1	11	87.658	0	1386
1	2	1	3	27	0	537	398	11.376	0.31702	1	12	168.76	0	1387
1	2	1	3	28	0	634	598	11.792	0.41626	1	13	222.28	0	1388
1	2	1	3	29	0	714	671	12.026	0.23364	1	14	108.3	0	1389
1	2	1	3	30	0	702	514	12.459	0.43296	1	15	157.46	0	1390
1	2	1	3	31	0	911	609	12.759	0.3	1	16	229.58	0	1391
1	2	1	3	32	0	788	442	13.142	0.38324	1	17	207.41	0	1392
1	2	1	3	33	0	688	115	14.675	1.5333	1	18	341.95	0	1393
1	2	1	3	34	0	852	94	15.175	0.49983	1	19	165.34	20	1394
1	2	1	3	35	1	295	196	15.991	0.81611	0	0	566.26	0	1395
1	2	1	3	36	1	381	279	16.291	0.29992	1	1	119.52	0	1396
1	2	1	3	37	1	457	321	16.591	0.29992	1	2	86.833	0	1397
1	2	1	3	38	1	563	270	17.075	0.48365	1	3	117.63	0	1398
1	2	1	3	39	1	401	455	17.507	0.43289	1	4	245.9	5	1399
1	2	1	3	40	1	123	269	18.091	0.58323	1	5	334.48	0	1400
1	3	1	3	1	0	807	117	2.1251	0	0	0	0	0	1401
1	3	1	3	2	0	855	270	2.8323	0.70721	1	1	160.35	0	1402
1	3	1	3	3	0	779	343	3.1651	0.33286	1	2	105.38	0	1403
1	3	1	3	4	0	767	416	3.415	0.24982	1	3	73.98	0	1404
1	3	1	3	5	0	698	424	3.632	0.21701	1	4	69.462	0	1405
1	3	1	3	6	0	883	563	3.9648	0.33284	1	5	231.4	0	1406
1	3	1	3	7	0	739	682	4.3649	0.40009	1	6	186.81	0	1407
1	3	1	3	8	0	654	670	4.648	0.28312	1	7	85.843	0	1408
1	3	1	3	9	0	569	646	4.9319	0.28388	1	8	88.323	0	1409
1	3	1	3	10	0	634	553	5.2646	0.3327	1	9	113.46	0	1410
1	3	1	3	11	0	522	562	5.5146	0.24997	1	10	112.36	0	1411
1	3	1	3	12	0	460	562	5.7647	0.25017	1	11	62	0	1412
1	3	1	3	13	0	456	441	6.0977	0.33297	1	12	121.07	0	1413
1	3	1	3	14	0	577	415	6.3814	0.2837	1	13	123.76	0	1414
1	3	1	3	15	0	384	276	6.7976	0.41617	1	14	237.84	0	1415
1	3	1	3	16	0	487	71	7.3641	0.56655	1	15	229.42	0	1416
1	3	1	3	17	0	306	204	7.8311	0.467	1	16	224.61	0	1417
1	3	1	3	18	0	132	189	8.1974	0.36623	1	17	174.65	0	1418
1	3	1	3	19	0	213	270	8.4973	0.29997	1	18	114.55	0	1419
1	3	1	3	20	0	159	413	8.8139	0.31655	1	19	152.86	20	1420
1	3	1	3	21	1	811	162	10.647	1.8331	0	0	698.65	0	1421
1	3	1	3	22	1	708	166	10.93	0.28348	1	1	103.08	0	1422
1	3	1	3	23	1	624	185	11.197	0.2662	1	2	86.122	0	1423
1	3	1	3	24	1	569	198	11.447	0.24991	1	3	56.515	0	1424
1	3	1	3	25	1	525	121	12.313	0.86657	1	4	88.685	0	1425
1	3	1	3	26	1	393	161	12.646	0.33325	1	5	137.93	0	1426
1	3	1	3	27	1	325	254	12.946	0.29994	1	6	115.21	0	1427
1	3	1	3	28	1	308	330	13.18	0.23371	1	7	77.878	0	1428
1	3	1	3	29	1	152	258	13.48	0.30017	1	8	171.81	0	1429
1	3	1	3	30	1	228	396	13.78	0.29982	1	9	157.54	0	1430
1	3	1	3	31	1	310	435	14.063	0.28285	1	10	90.802	0	1431
1	3	1	3	32	1	386	410	14.296	0.23326	1	11	80.006	0	1432
1	3	1	3	33	1	329	508	14.613	0.3166	1	12	113.37	0	1433
1	3	1	3	34	1	142	603	15.063	0.45047	1	13	209.75	0	1434
1	3	1	3	35	1	115	671	15.263	0.1994	1	14	73.164	0	1435
1	3	1	3	36	1	617	517	16.112	0.84975	1	15	525.09	0	1436
1	3	1	3	37	1	810	589	16.946	0.83321	1	16	205.99	0	1437
1	3	1	3	38	1	894	695	17.196	0.24994	1	17	135.25	0	1438
1	3	1	3	39	1	872	416	17.729	0.53377	1	18	279.87	19	1439
1	3	1	3	40	1	732	334	18.129	0.39985	1	19	162.25	0	1440
1	4	1	3	1	0	619	78	1.2985	0	0	0	0	0	1441
1	4	1	3	2	0	547	178	1.6555	0.357	1	1	123.22	0	1442
1	4	1	3	3	0	482	115	2.0054	0.34991	1	2	90.521	3	1443
1	4	1	3	4	1	465	176	2.7716	0.7662	0	0	63.325	0	1444
1	4	1	3	5	1	521	121	3.3716	0.59999	1	1	78.492	2	1445
1	4	1	3	6	0	415	177	3.9215	0.54985	0	0	119.88	1	1446
1	4	1	3	7	1	392	101	4.1881	0.2666	0	0	79.404	1	1447
1	4	1	3	8	0	331	109	4.4551	0.26705	0	0	61.522	0	1448
1	4	1	3	9	0	455	271	4.9381	0.48297	1	1	204.01	0	1449
1	4	1	3	10	0	294	252	5.4714	0.53329	1	2	162.12	3	1450
1	4	1	3	11	1	226	255	5.838	0.36659	0	0	68.066	1	1451
1	4	1	3	12	0	166	486	7.971	2.133	0	0	238.67	0	1452
1	4	1	3	13	0	154	678	8.4872	0.51621	1	1	192.37	0	1453
1	4	1	3	14	0	389	652	9.0706	0.58333	1	2	236.43	0	1454
1	4	1	3	15	0	456	528	9.6041	0.53358	1	3	140.94	0	1455
1	4	1	3	16	0	562	577	9.887	0.28285	1	4	116.78	0	1456
1	4	1	3	17	0	570	507	10.154	0.2669	1	5	70.456	0	1457
1	4	1	3	18	0	578	274	11.087	0.93305	1	6	233.14	0	1458
1	4	1	3	19	0	735	358	11.487	0.39987	1	7	178.06	0	1459
1	4	1	3	20	0	731	412	11.67	0.18313	1	8	54.148	0	1460
1	4	1	3	21	0	459	418	12.104	0.43395	1	9	272.07	0	1461
1	4	1	3	22	0	798	520	12.887	0.78273	1	10	354.01	0	1462
1	4	1	3	23	0	861	596	13.136	0.24984	1	11	98.717	0	1463
1	4	1	3	24	0	871	407	13.587	0.4502	1	12	189.26	13	1464
1	4	1	3	25	1	789	246	14.236	0.64965	0	0	180.68	0	1465
1	4	1	3	26	1	769	364	14.536	0.30002	1	1	119.68	0	1466
1	4	1	3	27	1	767	406	14.77	0.23318	1	2	42.048	0	1467
1	4	1	3	28	1	786	562	15.12	0.35036	1	3	157.15	0	1468
1	4	1	3	29	1	880	652	15.404	0.28364	1	4	130.14	0	1469
1	4	1	3	30	1	720	660	15.77	0.36619	1	5	160.2	0	1470
1	4	1	3	31	1	642	421	16.42	0.65033	1	6	251.41	0	1471
1	4	1	3	32	1	633	493	16.637	0.21703	1	7	72.56	0	1472
1	4	1	3	33	1	538	694	17.087	0.44985	1	8	222.32	0	1473
1	4	1	3	34	1	484	665	17.337	0.24984	1	9	61.294	0	1474
1	4	1	3	35	1	462	565	17.62	0.28343	1	10	102.39	0	1475
1	4	1	3	36	1	391	420	18.353	0.73285	1	11	161.45	0	1476
1	4	1	3	37	1	414	356	18.587	0.23377	1	12	68.007	0	1477
1	4	1	3	38	1	245	442	19.137	0.55	1	13	189.62	0	1478
1	4	1	3	39	1	230	607	19.537	0.39993	1	14	165.68	15	1479
1	4	1	3	40	1	534	341	20.354	0.81679	1	15	403.95	0	1480
1	5	1	3	1	0	860	95	1.0032	0	0	0	0	0	1481
1	5	1	3	2	0	851	290	1.3245	0.32126	1	1	195.21	0	1482
1	5	1	3	3	0	896	350	1.5245	0.20005	1	2	75	0	1483
1	5	1	3	4	0	716	248	1.8743	0.34984	1	3	206.89	0	1484
1	5	1	3	5	0	714	328	2.108	0.23364	1	4	80.025	0	1485
1	5	1	3	6	0	777	518	2.4742	0.36623	1	5	200.17	0	1486
1	5	1	3	7	0	899	678	2.7909	0.31673	1	6	201.21	0	1487
1	5	1	3	8	0	638	505	3.1743	0.38339	1	7	313.13	0	1488
1	5	1	3	9	0	558	290	3.658	0.4837	1	8	229.4	0	1489
1	5	1	3	10	0	619	108	4.2407	0.58266	1	9	191.95	0	1490
1	5	1	3	11	0	491	249	4.6407	0.39997	1	10	190.43	0	1491
1	5	1	3	12	0	393	118	4.9406	0.29995	1	11	163.6	0	1492
1	5	1	3	13	0	386	174	5.1238	0.18318	1	12	56.436	0	1493
1	5	1	3	14	0	217	121	5.4905	0.36672	1	13	177.12	0	1494
1	5	1	3	15	0	207	278	5.8738	0.38333	1	14	157.32	0	1495
1	5	1	3	16	0	301	269	6.1404	0.26658	1	15	94.43	0	1496
1	5	1	3	17	0	228	431	6.4907	0.35024	1	16	177.69	0	1497
1	5	1	3	18	0	142	401	6.7075	0.21685	1	17	91.082	0	1498
1	5	1	3	19	0	407	503	7.3075	0.59995	1	18	283.95	0	1499
1	5	1	3	20	0	395	580	7.5075	0.20008	1	19	77.929	20	1500
1	5	1	3	21	1	887	492	9.0236	1.516	0	0	499.81	0	1501
1	5	1	3	22	1	686	665	9.4572	0.43357	1	1	265.2	0	1502
1	5	1	3	23	1	614	677	9.7233	0.26613	1	2	72.993	0	1503
1	5	1	3	24	1	467	671	10.057	0.33358	1	3	147.12	0	1504
1	5	1	3	25	1	290	677	10.423	0.36637	1	4	177.1	0	1505
1	5	1	3	26	1	142	688	10.74	0.31658	1	5	148.41	0	1506
1	5	1	3	27	1	130	580	10.99	0.24992	1	6	108.66	0	1507
1	5	1	3	28	1	132	518	11.207	0.21705	1	7	62.032	0	1508
1	5	1	3	29	1	493	425	12.007	0.79989	1	8	372.79	0	1509
1	5	1	3	30	1	476	330	12.323	0.3162	1	9	96.509	0	1510
1	5	1	3	31	1	378	275	12.657	0.3339	1	10	112.38	0	1511
1	5	1	3	32	1	326	114	13.007	0.34983	1	11	169.19	0	1512
1	5	1	3	33	1	249	163	13.307	0.29989	1	12	91.269	0	1513
1	5	1	3	34	1	140	107	13.623	0.31631	1	13	122.54	0	1514
1	5	1	3	35	1	147	260	13.873	0.24995	1	14	153.16	0	1515
1	5	1	3	36	1	480	87	14.606	0.73345	1	15	375.26	0	1516
1	5	1	3	37	1	644	241	14.972	0.36622	1	16	224.97	0	1517
1	5	1	3	38	1	782	183	15.522	0.54991	1	17	149.69	0	1518
1	5	1	3	39	1	762	329	15.839	0.31659	1	18	147.36	19	1519
1	5	1	3	40	1	566	393	16.539	0.69998	1	19	206.18	0	1520
1	6	1	3	1	1	880	90	1.0475	0	0	0	0	0	1521
1	6	1	3	2	1	790	113	1.2709	0.2234	1	1	92.892	0	1522
1	6	1	3	3	1	690	102	1.5208	0.24987	1	2	100.6	0	1523
1	6	1	3	4	1	478	120	2.0374	0.51663	1	3	212.76	0	1524
1	6	1	3	5	1	216	163	2.9046	0.86718	1	4	265.51	0	1525
1	6	1	3	6	1	125	355	3.5206	0.61604	1	5	212.47	0	1526
1	6	1	3	7	1	133	477	3.8544	0.33379	1	6	122.26	0	1527
1	6	1	3	8	1	216	664	4.2206	0.36613	1	7	204.59	0	1528
1	6	1	3	9	1	291	404	5.5371	1.3166	1	8	270.6	0	1529
1	6	1	3	10	1	625	399	6.9038	1.3667	1	9	334.04	0	1530
1	6	1	3	11	1	694	334	7.1866	0.28277	1	10	94.795	0	1531
1	6	1	3	12	1	728	429	7.3866	0.20001	1	11	100.9	0	1532
1	6	1	3	13	1	454	398	7.8036	0.41705	1	12	275.75	0	1533
1	6	1	3	14	1	466	639	8.4699	0.66629	1	13	241.3	0	1534
1	6	1	3	15	1	532	687	8.6874	0.21754	1	14	81.609	0	1535
1	6	1	3	16	1	629	585	9.1197	0.43224	1	15	140.76	0	1536
1	6	1	3	17	1	889	567	9.8195	0.69979	1	16	260.62	0	1537
1	6	1	3	18	1	803	587	10.086	0.26671	1	17	88.295	0	1538
1	6	1	3	19	1	855	399	10.586	0.5002	1	18	195.06	0	1539
1	6	1	3	20	1	891	330	10.953	0.3669	1	19	77.827	20	1540
1	6	1	3	21	0	804	321	11.286	0.33303	0	0	87.464	0	1541
1	6	1	3	22	0	803	411	11.503	0.21663	1	1	90.006	0	1542
1	6	1	3	23	0	861	486	11.753	0.24989	1	2	94.81	0	1543
1	6	1	3	24	0	795	501	11.97	0.21698	1	3	67.683	0	1544
1	6	1	3	25	0	719	480	12.236	0.2664	1	4	78.848	0	1545
1	6	1	3	26	0	802	644	12.62	0.38357	1	5	183.81	0	1546
1	6	1	3	27	0	731	689	12.853	0.23313	1	6	84.06	0	1547
1	6	1	3	28	0	536	587	13.237	0.38372	1	7	220.07	0	1548
1	6	1	3	29	0	437	556	13.503	0.26634	1	8	103.74	0	1549
1	6	1	3	30	0	247	595	14.12	0.61717	1	9	193.96	0	1550
1	6	1	3	31	0	204	391	14.587	0.46671	1	10	208.48	0	1551
1	6	1	3	32	0	141	243	14.903	0.31638	1	11	160.85	0	1552
1	6	1	3	33	0	416	243	15.67	0.76682	1	12	275	0	1553
1	6	1	3	34	0	456	155	15.937	0.26696	1	13	96.664	0	1554
1	6	1	3	35	0	452	262	16.17	0.23306	1	14	107.07	0	1555
1	6	1	3	36	0	545	353	16.453	0.2832	1	15	130.12	0	1556
1	6	1	3	37	0	555	263	16.787	0.33346	1	16	90.554	0	1557
1	6	1	3	38	0	650	339	17.087	0.29997	1	17	121.66	0	1558
1	6	1	3	39	0	728	201	17.587	0.49998	1	18	158.52	19	1559
1	6	1	3	40	0	799	179	17.837	0.25005	1	19	74.33	0	1560
1	7	1	3	1	0	706	177	0.83779	0	0	0	0	0	1561
1	7	1	3	2	0	534	83	1.1457	0.30789	1	1	196.01	0	1562
1	7	1	3	3	0	463	83	1.3776	0.23196	1	2	71	0	1563
1	7	1	3	4	0	326	86	1.6776	0.29997	1	3	137.03	0	1564
1	7	1	3	5	0	165	121	2.0449	0.36727	1	4	164.76	0	1565
1	7	1	3	6	0	170	209	2.2775	0.23266	1	5	88.142	0	1566
1	7	1	3	7	0	300	326	2.7608	0.48327	1	6	174.9	0	1567
1	7	1	3	8	0	376	345	2.9775	0.21665	1	7	78.339	0	1568
1	7	1	3	9	0	310	428	3.2445	0.26702	1	8	106.04	0	1569
1	7	1	3	10	0	204	398	3.5273	0.28287	1	9	110.16	0	1570
1	7	1	3	11	0	281	481	3.7772	0.24989	1	10	113.22	0	1571
1	7	1	3	12	0	320	591	4.1107	0.33351	1	11	116.71	0	1572
1	7	1	3	13	0	299	673	4.3606	0.24984	1	12	84.646	0	1573
1	7	1	3	14	0	158	689	4.6272	0.26667	1	13	141.9	0	1574
1	7	1	3	15	0	617	600	5.6942	1.0669	1	14	467.55	0	1575
1	7	1	3	16	0	813	671	6.3941	0.69997	1	15	208.46	0	1576
1	7	1	3	17	0	768	487	6.8441	0.44993	1	16	189.42	0	1577
1	7	1	3	18	0	908	499	7.1603	0.31623	1	17	140.51	0	1578
1	7	1	3	19	0	523	232	8.0602	0.89993	1	18	468.52	0	1579
1	7	1	3	20	0	473	263	8.2605	0.20031	1	19	58.83	20	1580
1	7	1	3	21	1	555	163	9.5438	1.2832	0	0	129.32	0	1581
1	7	1	3	22	1	355	58	9.8938	0.34999	1	1	225.89	0	1582
1	7	1	3	23	1	248	155	10.31	0.41623	1	2	144.42	0	1583
1	7	1	3	24	1	230	267	10.61	0.29994	1	3	113.44	0	1584
1	7	1	3	25	1	202	357	10.877	0.26666	1	4	94.255	0	1585
1	7	1	3	26	1	157	356	11.094	0.21725	1	5	45.011	0	1586
1	7	1	3	27	1	234	475	11.41	0.31612	1	6	141.74	0	1587
1	7	1	3	28	1	463	685	12.21	0.79976	1	7	310.71	0	1588
1	7	1	3	29	1	403	504	12.526	0.3166	1	8	190.69	0	1589
1	7	1	3	30	1	554	707	12.86	0.33331	1	9	253	0	1590
1	7	1	3	31	1	572	573	13.21	0.34993	1	10	135.2	0	1591
1	7	1	3	32	1	552	518	13.443	0.23377	1	11	58.523	0	1592
1	7	1	3	33	1	630	518	13.71	0.26617	1	12	78	0	1593
1	7	1	3	34	1	659	685	14.043	0.33387	1	13	169.5	0	1594
1	7	1	3	35	1	787	580	14.659	0.6161	1	14	165.56	0	1595
1	7	1	3	36	1	865	594	14.893	0.23381	1	15	79.246	0	1596
1	7	1	3	37	1	781	274	15.543	0.6498	1	16	330.84	0	1597
1	7	1	3	38	1	691	265	15.843	0.2998	1	17	90.449	0	1598
1	7	1	3	39	1	573	359	16.276	0.43281	1	18	150.86	19	1599
1	7	1	3	40	1	473	352	16.526	0.24993	1	19	100.24	0	1600
1	8	1	3	1	0	865	97	0.92685	0	0	0	0	0	1601
1	8	1	3	2	0	809	77	1.1362	0.20938	1	1	59.464	0	1602
1	8	1	3	3	0	719	197	1.7363	0.60011	1	2	150	0	1603
1	8	1	3	4	0	703	274	1.9666	0.23025	1	3	78.645	0	1604
1	8	1	3	5	0	742	361	2.2668	0.30019	1	4	95.341	0	1605
1	8	1	3	6	0	792	435	2.5166	0.24981	1	5	89.308	0	1606
1	8	1	3	7	0	702	488	2.8498	0.33324	1	6	104.45	0	1607
1	8	1	3	8	0	634	372	3.1364	0.28662	1	7	134.46	0	1608
1	8	1	3	9	0	532	593	3.7664	0.62999	1	8	243.4	0	1609
1	8	1	3	10	0	408	504	4.0835	0.31704	1	9	152.63	0	1610
1	8	1	3	11	0	385	564	4.2834	0.1999	1	10	64.257	0	1611
1	8	1	3	12	0	327	688	4.584	0.30063	1	11	136.89	0	1612
1	8	1	3	13	0	236	659	4.8334	0.24939	1	12	95.509	0	1613
1	8	1	3	14	0	245	588	5.0496	0.21617	1	13	71.568	0	1614
1	8	1	3	15	0	134	482	6.5994	1.5499	1	14	153.48	0	1615
1	8	1	3	16	0	254	415	7.016	0.41657	1	15	137.44	0	1616
1	8	1	3	17	0	131	182	7.6332	0.61715	1	16	263.47	0	1617
1	8	1	3	18	0	240	185	8.1329	0.49976	1	17	109.04	0	1618
1	8	1	3	19	0	323	182	8.3828	0.24988	1	18	83.054	19	1619
1	8	1	3	20	1	253	96	8.6828	0.29999	0	0	110.89	1	1620
1	8	1	3	21	0	334	271	9.5498	0.86705	0	0	192.84	1	1621
1	8	1	3	22	1	464	167	10.165	0.61562	0	0	166.48	0	1622
1	8	1	3	23	1	487	112	10.432	0.26699	1	1	59.615	0	1623
1	8	1	3	24	1	537	179	10.665	0.23289	1	2	83.6	0	1624
1	8	1	3	25	1	646	92	11.182	0.51705	1	3	139.46	0	1625
1	8	1	3	26	1	808	263	11.715	0.53289	1	4	235.55	0	1626
1	8	1	3	27	1	875	429	12.132	0.41705	1	5	179.01	0	1627
1	8	1	3	28	1	719	581	12.915	0.78275	1	6	217.81	0	1628
1	8	1	3	29	1	624	583	13.182	0.26696	1	7	95.021	0	1629
1	8	1	3	30	1	611	496	13.482	0.30005	1	8	87.966	0	1630
1	8	1	3	31	1	644	424	13.715	0.23311	1	9	79.202	0	1631
1	8	1	3	32	1	639	681	14.198	0.48314	1	10	257.05	0	1632
1	8	1	3	33	1	572	447	14.615	0.41668	1	11	243.4	0	1633
1	8	1	3	34	1	557	361	15.182	0.56692	1	12	87.298	0	1634
1	8	1	3	35	1	473	565	15.815	0.63274	1	13	220.62	0	1635
1	8	1	3	36	1	479	642	16.048	0.23341	1	14	77.233	0	1636
1	8	1	3	37	1	369	338	16.665	0.61648	1	15	323.29	0	1637
1	8	1	3	38	1	229	357	17.015	0.34998	1	16	141.28	0	1638
1	8	1	3	39	1	167	559	20.706	3.6911	1	17	211.3	18	1639
1	8	1	3	40	1	141	670	20.946	0.24002	1	18	114	0	1640
1	9	1	3	1	0	780	192	1.583	0	0	0	0	0	1641
1	9	1	3	2	0	686	199	2.0231	0.44003	1	1	94.26	0	1642
1	9	1	3	3	0	876	345	2.7563	0.7332	1	2	239.62	0	1643
1	9	1	3	4	0	804	433	3.0729	0.31662	1	3	113.7	0	1644
1	9	1	3	5	0	739	450	3.29	0.21708	1	4	67.186	0	1645
1	9	1	3	6	0	766	566	3.5398	0.24988	1	5	119.1	0	1646
1	9	1	3	7	0	705	693	3.8227	0.28285	1	6	140.89	0	1647
1	9	1	3	8	0	484	681	4.506	0.6833	1	7	221.33	0	1648
1	9	1	3	9	0	388	648	4.7725	0.26655	1	8	101.51	0	1649
1	9	1	3	10	0	383	600	4.9724	0.19989	1	9	48.26	0	1650
1	9	1	3	11	0	327	479	5.3558	0.38335	1	10	133.33	0	1651
1	9	1	3	12	0	289	427	5.6226	0.2668	1	11	64.405	0	1652
1	9	1	3	13	0	316	356	5.8895	0.26692	1	12	75.961	0	1653
1	9	1	3	14	0	248	355	6.1558	0.26626	1	13	68.007	0	1654
1	9	1	3	15	0	145	291	6.4559	0.30009	1	14	121.26	0	1655
1	9	1	3	16	0	247	149	6.8394	0.38349	1	15	174.84	0	1656
1	9	1	3	17	0	297	162	7.1393	0.29991	1	16	51.662	0	1657
1	9	1	3	18	0	326	90	7.3892	0.24998	1	17	77.621	0	1658
1	9	1	3	19	0	486	282	8.072	0.68276	1	18	249.93	0	1659
1	9	1	3	20	0	548	443	8.5219	0.44993	1	19	172.53	20	1660
1	9	1	3	21	1	824	359	10.255	1.733	0	0	288.5	0	1661
1	9	1	3	22	1	697	229	10.639	0.38362	1	1	181.74	0	1662
1	9	1	3	23	1	626	238	10.888	0.24991	1	2	71.568	0	1663
1	9	1	3	24	1	415	189	11.371	0.48298	1	3	216.61	0	1664
1	9	1	3	25	1	244	75	11.738	0.367	1	4	205.52	0	1665
1	9	1	3	26	1	148	87	11.988	0.24985	1	5	96.747	0	1666
1	9	1	3	27	1	124	185	12.221	0.23286	1	6	100.9	0	1667
1	9	1	3	28	1	230	267	12.488	0.26702	1	7	134.01	0	1668
1	9	1	3	29	1	204	396	12.838	0.35005	1	8	131.59	0	1669
1	9	1	3	30	1	155	487	13.138	0.29994	1	9	103.35	0	1670
1	9	1	3	31	1	148	564	13.354	0.21622	1	10	77.318	0	1671
1	9	1	3	32	1	149	650	13.638	0.28355	1	11	86.006	0	1672
1	9	1	3	33	1	231	678	13.921	0.28284	1	12	86.649	0	1673
1	9	1	3	34	1	478	509	14.771	0.85004	1	13	299.28	0	1674
1	9	1	3	35	1	467	426	15.088	0.31684	1	14	83.726	0	1675
1	9	1	3	36	1	610	418	15.77	0.68272	1	15	143.22	0	1676
1	9	1	3	37	1	746	529	16.138	0.36729	1	16	175.55	0	1677
1	9	1	3	38	1	787	681	16.504	0.36599	1	17	157.43	0	1678
1	9	1	3	39	1	848	656	16.77	0.26663	1	18	65.924	19	1679
1	9	1	3	40	1	868	519	17.137	0.36708	1	19	138.45	0	1680
1	10	1	3	1	1	862	177	0.86196	0	0	0	0	0	1681
1	10	1	3	2	1	711	179	1.5783	0.71632	1	1	151.01	0	1682
1	10	1	3	3	1	637	323	2.3454	0.76716	1	2	161.9	0	1683
1	10	1	3	4	1	792	450	2.7281	0.38264	1	3	200.38	0	1684
1	10	1	3	5	1	777	567	3.0613	0.33324	1	4	117.96	0	1685
1	10	1	3	6	1	632	519	3.7111	0.64982	1	5	152.74	0	1686
1	10	1	3	7	1	621	439	4.0111	0.3	1	6	80.753	0	1687
1	10	1	3	8	1	493	351	4.411	0.39987	1	7	155.33	0	1688
1	10	1	3	9	1	393	328	4.7277	0.31669	1	8	102.61	0	1689
1	10	1	3	10	1	381	440	5.0108	0.28315	1	9	112.64	0	1690
1	10	1	3	11	1	453	530	5.3108	0.29996	1	10	115.26	0	1691
1	10	1	3	12	1	478	576	5.5283	0.21749	1	11	52.355	0	1692
1	10	1	3	13	1	462	663	5.7944	0.26616	1	12	88.459	0	1693
1	10	1	3	14	1	377	688	6.0772	0.28278	1	13	88.6	0	1694
1	10	1	3	15	1	219	493	6.511	0.43381	1	14	250.98	0	1695
1	10	1	3	16	1	139	276	7.0274	0.5164	1	15	231.28	0	1696
1	10	1	3	17	1	127	192	7.2773	0.2499	1	16	84.853	0	1697
1	10	1	3	18	1	323	153	7.9605	0.68314	1	17	199.84	0	1698
1	10	1	3	19	1	379	163	8.1771	0.21663	1	18	56.886	0	1699
1	10	1	3	20	1	468	165	8.644	0.46692	1	19	89.022	20	1700
1	10	1	3	21	0	415	76	8.9939	0.34985	0	0	103.59	0	1701
1	10	1	3	22	0	134	95	9.4601	0.46622	1	1	281.64	0	1702
1	10	1	3	23	0	218	407	9.9438	0.48366	1	2	323.11	0	1703
1	10	1	3	24	0	153	406	10.144	0.19989	1	3	65.008	0	1704
1	10	1	3	25	0	297	524	10.476	0.33277	1	4	186.17	0	1705
1	10	1	3	26	0	158	586	10.81	0.33341	1	5	152.2	0	1706
1	10	1	3	27	0	303	701	11.11	0.29969	1	6	185.07	0	1707
1	10	1	3	28	0	408	576	11.51	0.40002	1	7	163.25	0	1708
1	10	1	3	29	0	524	656	12.126	0.61658	1	8	140.91	0	1709
1	10	1	3	30	0	558	565	12.393	0.26708	1	9	97.144	0	1710
1	10	1	3	31	0	583	498	12.643	0.2499	1	10	71.512	0	1711
1	10	1	3	32	0	453	407	12.959	0.31618	1	11	158.69	0	1712
1	10	1	3	33	0	711	523	13.459	0.50005	1	12	282.88	0	1713
1	10	1	3	34	0	875	437	14.176	0.71641	1	13	185.18	0	1714
1	10	1	3	35	0	798	261	14.793	0.61693	1	14	192.11	0	1715
1	10	1	3	36	0	703	266	15.059	0.26617	1	15	95.131	0	1716
1	10	1	3	37	0	626	178	15.309	0.24978	1	16	116.93	0	1717
1	10	1	3	38	0	767	168	15.642	0.33381	1	17	141.35	0	1718
1	10	1	3	39	0	548	55	16.009	0.36626	1	18	246.43	19	1719
1	10	1	3	40	0	877	96	16.542	0.53367	1	19	331.54	0	1720
1	11	1	3	1	1	852	267	0.83278	0	0	0	0	0	1721
1	11	1	3	2	1	877	73	1.1398	0.30698	1	1	195.6	0	1722
1	11	1	3	3	1	784	188	1.4061	0.2663	1	2	147.9	0	1723
1	11	1	3	4	1	708	74	1.6725	0.26648	1	3	137.01	0	1724
1	11	1	3	5	1	613	179	2.0166	0.3441	1	4	141.6	0	1725
1	11	1	3	6	1	547	325	2.7397	0.72303	1	5	160.22	0	1726
1	11	1	3	7	1	629	326	2.9896	0.24989	1	6	82.006	0	1727
1	11	1	3	8	1	711	346	3.5224	0.53289	1	7	84.404	0	1728
1	11	1	3	9	1	889	567	4.1895	0.66706	1	8	283.77	0	1729
1	11	1	3	10	1	811	655	4.5223	0.33277	1	9	117.59	0	1730
1	11	1	3	11	1	721	590	4.8055	0.28324	1	10	111.02	0	1731
1	11	1	3	12	1	640	565	5.0893	0.28381	1	11	84.77	0	1732
1	11	1	3	13	1	577	685	5.4392	0.34984	1	12	135.53	0	1733
1	11	1	3	14	1	534	497	5.7895	0.35037	1	13	192.85	0	1734
1	11	1	3	15	1	371	607	6.3889	0.5994	1	14	196.64	0	1735
1	11	1	3	16	1	323	690	6.689	0.30004	1	15	95.88	0	1736
1	11	1	3	17	1	237	557	7.022	0.33298	1	16	158.38	0	1737
1	11	1	3	18	1	214	321	7.8717	0.84977	1	17	237.12	0	1738
1	11	1	3	19	1	217	111	8.5048	0.63304	1	18	210.02	0	1739
1	11	1	3	20	1	296	112	8.7213	0.21652	1	19	79.006	20	1740
1	11	1	3	21	0	240	160	9.4885	0.76722	0	0	73.756	0	1741
1	11	1	3	22	0	150	111	9.8046	0.31613	1	1	102.47	0	1742
1	11	1	3	23	0	313	281	10.171	0.36646	1	2	235.52	0	1743
1	11	1	3	24	0	292	339	10.388	0.21697	1	3	61.685	0	1744
1	11	1	3	25	0	121	347	10.788	0.40004	1	4	171.19	0	1745
1	11	1	3	26	0	221	423	11.071	0.28275	1	5	125.6	0	1746
1	11	1	3	27	0	209	481	11.288	0.21704	1	6	59.228	0	1747
1	11	1	3	28	0	143	639	11.671	0.38291	1	7	171.23	0	1748
1	11	1	3	29	0	371	693	12.139	0.46816	1	8	234.31	0	1749
1	11	1	3	30	0	492	527	13.121	0.98163	1	9	205.42	0	1750
1	11	1	3	31	0	492	408	13.788	0.66697	1	10	119	0	1751
1	11	1	3	32	0	575	398	14.054	0.26597	1	11	83.6	0	1752
1	11	1	3	33	0	702	510	14.47	0.4169	1	12	169.33	0	1753
1	11	1	3	34	0	872	672	15.004	0.53315	1	13	234.83	0	1754
1	11	1	3	35	0	808	484	15.587	0.58367	1	14	198.6	0	1755
1	11	1	3	36	0	899	313	16.27	0.68301	1	15	193.71	0	1756
1	11	1	3	37	0	797	357	16.57	0.29977	1	16	111.09	0	1757
1	11	1	3	38	0	541	100	17.32	0.74991	1	17	362.75	0	1758
1	11	1	3	39	0	534	206	17.587	0.26717	1	18	106.23	19	1759
1	11	1	3	40	0	375	114	17.92	0.33271	1	19	183.7	0	1760
1	12	1	3	1	0	868	170	1.1306	0	0	0	0	0	1761
1	12	1	3	2	0	770	89	1.4706	0.33999	1	1	127.14	0	1762
1	12	1	3	3	0	506	73	2.1206	0.64997	1	2	264.48	0	1763
1	12	1	3	4	0	451	146	2.4038	0.28322	1	3	91.4	0	1764
1	12	1	3	5	0	507	246	2.6375	0.23376	1	4	114.61	0	1765
1	12	1	3	6	0	307	95	3.0374	0.39992	1	5	250.6	0	1766
1	12	1	3	7	0	307	163	3.2874	0.25	1	6	68	0	1767
1	12	1	3	8	0	249	109	3.4703	0.18288	1	7	79.246	0	1768
1	12	1	3	9	0	161	251	3.8204	0.35003	1	8	167.06	0	1769
1	12	1	3	10	0	145	501	4.3536	0.53327	1	9	250.51	0	1770
1	12	1	3	11	0	232	653	4.7372	0.38357	1	10	175.14	0	1771
1	12	1	3	12	0	291	674	4.9536	0.21637	1	11	62.626	0	1772
1	12	1	3	13	0	525	671	5.5701	0.61656	1	12	234.02	0	1773
1	12	1	3	14	0	621	651	5.87	0.29984	1	13	98.061	0	1774
1	12	1	3	15	0	894	442	6.9371	1.0671	1	14	343.82	0	1775
1	12	1	3	16	0	782	406	7.237	0.29992	1	15	117.64	0	1776
1	12	1	3	17	0	661	358	7.553	0.31595	1	16	130.17	0	1777
1	12	1	3	18	0	629	404	7.7867	0.23375	1	17	56.036	0	1778
1	12	1	3	19	0	625	504	8.0366	0.24991	1	18	100.08	0	1779
1	12	1	3	20	0	539	415	8.2867	0.25009	1	19	123.76	20	1780
1	12	1	3	21	1	762	523	9.453	1.1663	0	0	247.78	0	1781
1	12	1	3	22	1	792	620	9.7528	0.29979	1	1	101.53	0	1782
1	12	1	3	23	1	603	573	10.253	0.49989	1	2	194.76	0	1783
1	12	1	3	24	1	558	601	10.519	0.26679	1	3	53	0	1784
1	12	1	3	25	1	562	493	10.803	0.28347	1	4	108.07	0	1785
1	12	1	3	26	1	708	442	11.153	0.34978	1	5	154.65	0	1786
1	12	1	3	27	1	469	421	11.569	0.41662	1	6	239.92	0	1787
1	12	1	3	28	1	475	350	11.92	0.35037	1	7	71.253	0	1788
1	12	1	3	29	1	391	415	12.286	0.3664	1	8	106.21	0	1789
1	12	1	3	30	1	303	508	12.736	0.45003	1	9	128.04	0	1790
1	12	1	3	31	1	296	561	12.953	0.21662	1	10	53.46	0	1791
1	12	1	3	32	1	362	105	14.203	1.2503	1	11	460.75	0	1792
1	12	1	3	33	1	612	176	14.803	0.6001	1	12	259.89	0	1793
1	12	1	3	34	1	565	106	15.136	0.33307	1	13	84.315	0	1794
1	12	1	3	35	1	636	66	15.404	0.26781	1	14	81.492	0	1795
1	12	1	3	36	1	737	171	15.836	0.43204	1	15	145.69	0	1796
1	12	1	3	37	1	813	254	16.17	0.33427	1	16	112.54	0	1797
1	12	1	3	38	1	620	276	16.603	0.43301	1	17	194.25	0	1798
1	12	1	3	39	1	811	359	17.103	0.50009	1	18	208.25	19	1799
1	12	1	3	40	1	884	368	17.353	0.24989	1	19	73.553	0	1800
1	13	1	3	1	1	879	104	0.59242	0	0	0	0	0	1801
1	13	1	3	2	1	803	157	1.1996	0.60716	1	1	92.655	0	1802
1	13	1	3	3	1	773	70	1.4823	0.2827	1	2	92.027	0	1803
1	13	1	3	4	1	634	106	1.8656	0.38329	1	3	143.59	0	1804
1	13	1	3	5	1	568	170	2.1993	0.33369	1	4	91.935	0	1805
1	13	1	3	6	1	556	244	2.4655	0.2662	1	5	74.967	0	1806
1	13	1	3	7	1	435	161	2.7321	0.26661	1	6	146.73	0	1807
1	13	1	3	8	1	463	87	2.9662	0.23418	1	7	79.12	0	1808
1	13	1	3	9	1	298	113	3.3992	0.43293	1	8	167.04	0	1809
1	13	1	3	10	1	214	156	3.6652	0.26604	1	9	94.366	0	1810
1	13	1	3	11	1	219	676	4.6151	0.94985	1	10	520.02	0	1811
1	13	1	3	12	1	438	598	5.265	0.64998	1	11	232.48	0	1812
1	13	1	3	13	1	386	697	5.5815	0.31641	1	12	111.83	0	1813
1	13	1	3	14	1	341	425	6.0648	0.48331	1	13	275.7	0	1814
1	13	1	3	15	1	403	349	6.4147	0.34992	1	14	98.082	0	1815
1	13	1	3	16	1	541	437	7.0148	0.60012	1	15	163.67	0	1816
1	13	1	3	17	1	658	577	7.5146	0.49983	1	16	182.45	0	1817
1	13	1	3	18	1	698	648	7.7313	0.21668	1	17	81.492	0	1818
1	13	1	3	19	1	814	683	8.1145	0.38319	1	18	121.17	19	1819
1	13	1	3	20	0	896	525	9.2982	1.1837	0	0	178.01	0	1820
1	13	1	3	21	0	802	513	9.5645	0.26627	1	1	94.763	0	1821
1	13	1	3	22	0	784	608	9.7981	0.23356	1	2	96.69	0	1822
1	13	1	3	23	0	710	480	10.064	0.26609	1	3	147.85	0	1823
1	13	1	3	24	0	714	430	10.298	0.23375	1	4	50.16	0	1824
1	13	1	3	25	0	726	371	10.581	0.28307	1	5	60.208	0	1825
1	13	1	3	26	0	803	260	11.115	0.5342	1	6	135.09	0	1826
1	13	1	3	27	0	743	181	11.431	0.31554	1	7	99.202	0	1827
1	13	1	3	28	0	639	416	11.881	0.44994	1	8	256.98	0	1828
1	13	1	3	29	0	534	328	12.198	0.31696	1	9	137	0	1829
1	13	1	3	30	0	622	666	12.698	0.5	1	10	349.27	0	1830
1	13	1	3	31	0	575	683	12.914	0.21602	1	11	49.98	0	1831
1	13	1	3	32	0	448	433	13.364	0.45002	1	12	280.41	0	1832
1	13	1	3	33	0	391	391	13.63	0.26659	1	13	70.803	0	1833
1	13	1	3	34	0	306	484	13.964	0.33327	1	14	125.99	0	1834
1	13	1	3	35	0	219	483	14.247	0.28378	1	15	87.006	0	1835
1	13	1	3	36	0	236	405	14.53	0.28295	1	16	79.831	0	1836
1	13	1	3	37	0	159	263	14.93	0.40002	1	17	161.53	0	1837
1	13	1	3	38	0	295	282	15.264	0.33389	1	18	137.32	0	1838
1	13	1	3	39	0	415	72	15.847	0.58278	1	19	241.87	20	1839
1	13	1	3	40	1	857	274	17.197	1.3498	0	0	485.97	0	1840
1	14	1	3	1	0	864	198	1.2003	0	0	0	0	0	1841
1	14	1	3	2	0	903	276	1.4362	0.23592	1	1	87.207	0	1842
1	14	1	3	3	0	858	333	1.6869	0.2507	1	2	72.622	0	1843
1	14	1	3	4	0	733	179	2.1168	0.42995	1	3	198.35	0	1844
1	14	1	3	5	0	617	255	2.4361	0.31928	1	4	138.68	0	1845
1	14	1	3	6	0	647	345	2.7031	0.26702	1	5	94.868	0	1846
1	14	1	3	7	0	660	427	2.9165	0.21337	1	6	83.024	0	1847
1	14	1	3	8	0	575	335	3.1664	0.24987	1	7	125.26	0	1848
1	14	1	3	9	0	557	402	3.3665	0.20012	1	8	69.376	0	1849
1	14	1	3	10	0	483	335	3.5996	0.23311	1	9	99.825	0	1850
1	14	1	3	11	0	578	478	3.8841	0.28447	1	10	171.68	0	1851
1	14	1	3	12	0	736	661	4.4663	0.58226	1	11	241.77	0	1852
1	14	1	3	13	0	901	675	4.7662	0.29986	1	12	165.59	13	1853
1	14	1	3	14	1	804	671	5.7495	0.98326	0	0	97.082	0	1854
1	14	1	3	15	1	544	639	6.216	0.46657	1	1	261.96	0	1855
1	14	1	3	16	1	627	498	6.6159	0.3999	1	2	163.62	0	1856
1	14	1	3	17	1	728	359	7.166	0.55011	1	3	171.82	0	1857
1	14	1	3	18	1	811	327	7.4659	0.29985	1	4	88.955	0	1858
1	14	1	3	19	1	804	257	7.7159	0.24999	1	5	70.349	0	1859
1	14	1	3	20	1	795	105	8.0829	0.36702	1	6	152.27	0	1860
1	14	1	3	21	1	698	117	8.4328	0.34993	1	7	97.739	0	1861
1	14	1	3	22	1	622	195	8.7329	0.30009	1	8	108.9	0	1862
1	14	1	3	23	1	560	174	8.9657	0.23275	1	9	65.46	0	1863
1	14	1	3	24	1	487	87	9.2828	0.31714	1	10	113.57	11	1864
1	14	1	3	25	0	420	86	10.166	0.88276	0	0	67.007	0	1865
1	14	1	3	26	0	402	163	10.399	0.23327	1	1	79.076	0	1866
1	14	1	3	27	0	539	83	10.816	0.41675	1	2	158.65	0	1867
1	14	1	3	28	0	401	367	11.415	0.59978	1	3	315.75	0	1868
1	14	1	3	29	0	315	413	12.032	0.61705	1	4	97.529	0	1869
1	14	1	3	30	0	465	589	12.432	0.39985	1	5	231.25	6	1870
1	14	1	3	31	1	213	678	13.149	0.71625	0	0	267.25	0	1871
1	14	1	3	32	1	161	690	13.349	0.20007	1	1	53.367	0	1872
1	14	1	3	33	1	127	582	13.665	0.31666	1	2	113.23	0	1873
1	14	1	3	34	1	478	423	14.448	0.78318	1	3	385.33	0	1874
1	14	1	3	35	1	237	326	14.915	0.46665	1	4	259.79	0	1875
1	14	1	3	36	1	131	367	15.282	0.36688	1	5	113.65	0	1876
1	14	1	3	37	1	301	259	15.698	0.4163	1	6	201.41	7	1877
1	14	1	3	38	0	241	279	15.948	0.25002	0	0	63.246	1	1878
1	14	1	3	39	1	155	240	18.224	2.2753	0	0	94.43	1	1879
1	14	1	3	40	1	853	518	20.915	2.6912	1	1	751.32	0	1880
1	15	1	3	1	0	865	256	1.4535	0	0	0	0	0	1881
1	15	1	3	2	0	912	320	1.6763	0.22286	1	1	79.404	0	1882
1	15	1	3	3	0	720	206	2.043	0.36672	1	2	223.29	0	1883
1	15	1	3	4	0	730	331	2.3429	0.29989	1	3	125.4	0	1884
1	15	1	3	5	0	628	259	2.5928	0.24988	1	4	124.85	0	1885
1	15	1	3	6	0	546	203	2.8601	0.26725	1	5	99.298	0	1886
1	15	1	3	7	0	406	267	3.1598	0.29972	1	6	153.94	0	1887
1	15	1	3	8	0	361	184	3.4098	0.24997	1	7	94.414	0	1888
1	15	1	3	9	0	234	106	3.7427	0.33298	1	8	149.04	0	1889
1	15	1	3	10	0	214	577	4.5927	0.84992	1	9	471.42	0	1890
1	15	1	3	11	0	150	589	4.8436	0.25097	1	10	65.115	0	1891
1	15	1	3	12	0	215	654	5.0599	0.21626	1	11	91.924	0	1892
1	15	1	3	13	0	275	558	5.4925	0.43262	1	12	113.21	0	1893
1	15	1	3	14	0	370	573	5.7424	0.24985	1	13	96.177	0	1894
1	15	1	3	15	0	534	610	6.2756	0.53325	1	14	168.12	0	1895
1	15	1	3	16	0	476	473	6.6256	0.35	1	15	148.77	0	1896
1	15	1	3	17	0	624	664	7.0092	0.38359	1	16	241.63	0	1897
1	15	1	3	18	0	809	667	7.6092	0.60003	1	17	185.02	0	1898
1	15	1	3	19	0	862	658	7.8091	0.19988	1	18	53.759	0	1899
1	15	1	3	20	0	773	592	8.0919	0.28274	1	19	110.8	20	1900
1	15	1	3	21	1	769	518	9.4917	1.3999	0	0	74.108	0	1901
1	15	1	3	22	1	707	602	9.7917	0.29999	1	1	104.4	0	1902
1	15	1	3	23	1	734	673	9.9749	0.18319	1	2	75.961	0	1903
1	15	1	3	24	1	553	526	10.308	0.3336	1	3	233.17	0	1904
1	15	1	3	25	1	636	423	10.625	0.31629	1	4	132.28	0	1905
1	15	1	3	26	1	469	664	11.058	0.43364	1	5	293.21	0	1906
1	15	1	3	27	1	400	686	11.308	0.24988	1	6	72.422	0	1907
1	15	1	3	28	1	365	535	11.675	0.36619	1	7	155	0	1908
1	15	1	3	29	1	478	432	12.025	0.35011	1	8	152.9	0	1909
1	15	1	3	30	1	308	393	12.341	0.3167	1	9	174.42	0	1910
1	15	1	3	31	1	239	428	12.591	0.24977	1	10	77.369	0	1911
1	15	1	3	32	1	167	499	12.858	0.26707	1	11	101.12	0	1912
1	15	1	3	33	1	226	314	13.408	0.54988	1	12	194.18	0	1913
1	15	1	3	34	1	207	267	13.624	0.21623	1	13	50.695	0	1914
1	15	1	3	35	1	174	183	13.974	0.34995	1	14	90.25	0	1915
1	15	1	3	36	1	311	104	14.524	0.54984	1	15	158.15	0	1916
1	15	1	3	37	1	361	88	14.877	0.35345	1	16	52.498	0	1917
1	15	1	3	38	1	730	76	15.841	0.96313	1	17	369.2	0	1918
1	15	1	3	39	1	855	84	16.274	0.43322	1	18	125.26	19	1919
1	15	1	3	40	1	781	174	16.607	0.33355	1	19	116.52	0	1920
1	16	1	3	1	1	845	101	1.3752	0	0	0	0	0	1921
1	16	1	3	2	1	639	103	1.8823	0.50704	1	1	206.01	0	1922
1	16	1	3	3	1	613	177	2.1484	0.26617	1	2	78.435	0	1923
1	16	1	3	4	1	479	173	2.4485	0.30008	1	3	134.06	0	1924
1	16	1	3	5	1	394	165	2.6821	0.23362	1	4	85.376	0	1925
1	16	1	3	6	1	535	256	3.0321	0.34993	1	5	167.82	0	1926
1	16	1	3	7	1	566	334	3.2983	0.26629	1	6	83.934	0	1927
1	16	1	3	8	1	558	434	3.632	0.33369	1	7	100.32	0	1928
1	16	1	3	9	1	463	361	3.8982	0.26617	1	8	119.81	0	1929
1	16	1	3	10	1	296	437	4.5482	0.64999	1	9	183.48	0	1930
1	16	1	3	11	1	213	435	4.8319	0.28369	1	10	83.024	0	1931
1	16	1	3	12	1	242	334	5.1318	0.29993	1	11	105.08	0	1932
1	16	1	3	13	1	225	179	5.5318	0.39998	1	12	155.93	0	1933
1	16	1	3	14	1	133	196	5.8145	0.2827	1	13	93.557	0	1934
1	16	1	3	15	1	131	517	6.3316	0.5171	1	14	321.01	0	1935
1	16	1	3	16	1	485	586	7.1477	0.81607	1	15	360.66	0	1936
1	16	1	3	17	1	707	603	7.9146	0.76695	1	16	222.65	0	1937
1	16	1	3	18	1	864	425	8.5642	0.64954	1	17	237.35	0	1938
1	16	1	3	19	1	889	365	8.964	0.39988	1	18	65	0	1939
1	16	1	3	20	1	729	281	9.331	0.367	1	19	180.71	20	1940
1	16	1	3	21	0	896	188	9.881	0.54994	0	0	191.15	0	1941
1	16	1	3	22	0	799	161	10.147	0.26607	1	1	100.69	0	1942
1	16	1	3	23	0	704	171	10.464	0.31666	1	2	95.525	0	1943
1	16	1	3	24	0	617	259	10.797	0.33329	1	3	123.75	0	1944
1	16	1	3	25	0	556	198	11.081	0.28376	1	4	86.267	0	1945
1	16	1	3	26	0	395	121	11.497	0.41605	1	5	178.47	0	1946
1	16	1	3	27	0	331	67	11.747	0.24997	1	6	83.738	0	1947
1	16	1	3	28	0	323	190	12.013	0.26653	1	7	123.26	0	1948
1	16	1	3	29	0	126	62	12.363	0.35017	1	8	234.93	0	1949
1	16	1	3	30	0	148	355	12.763	0.39982	1	9	293.82	0	1950
1	16	1	3	31	0	249	484	13.047	0.28342	1	10	163.84	0	1951
1	16	1	3	32	0	126	605	13.396	0.34976	1	11	172.54	0	1952
1	16	1	3	33	0	147	651	13.613	0.21652	1	12	50.567	0	1953
1	16	1	3	34	0	381	584	14.146	0.53333	1	13	243.4	0	1954
1	16	1	3	35	0	616	656	14.813	0.66646	1	14	245.78	0	1955
1	16	1	3	36	0	644	398	15.513	0.69982	1	15	259.51	0	1956
1	16	1	3	37	0	793	401	16.046	0.5334	1	16	149.03	0	1957
1	16	1	3	38	0	718	400	16.312	0.2664	1	17	75.007	0	1958
1	16	1	3	39	0	800	512	16.596	0.28345	1	18	138.81	19	1959
1	16	1	3	40	0	775	675	16.946	0.34981	1	19	164.91	0	1960
1	17	1	3	1	0	853	590	1.258	0	0	0	0	0	1961
1	17	1	3	2	0	732	668	1.6312	0.37321	1	1	143.96	0	1962
1	17	1	3	3	0	722	517	2.0648	0.43358	1	2	151.33	0	1963
1	17	1	3	4	0	650	482	2.3476	0.28285	1	3	80.056	0	1964
1	17	1	3	5	0	471	668	2.8309	0.48325	1	4	258.14	0	1965
1	17	1	3	6	0	400	578	3.1147	0.28387	1	5	114.63	0	1966
1	17	1	3	7	0	241	666	3.4474	0.33269	1	6	181.73	7	1967
1	17	1	3	8	1	502	599	4.5145	1.0671	0	0	269.46	0	1968
1	17	1	3	9	1	545	600	4.7807	0.26621	1	1	43.012	0	1969
1	17	1	3	10	1	655	566	5.3143	0.53359	1	2	115.13	0	1970
1	17	1	3	11	1	732	602	5.6305	0.31617	1	3	85	0	1971
1	17	1	3	12	1	792	581	5.9145	0.28397	1	4	63.569	0	1972
1	17	1	3	13	1	543	518	6.397	0.48257	1	5	256.85	0	1973
1	17	1	3	14	1	153	527	7.498	1.1009	1	6	390.1	7	1974
1	17	1	3	15	0	216	519	8.0138	0.51582	0	0	63.506	0	1975
1	17	1	3	16	0	167	445	8.4136	0.39977	1	1	88.752	0	1976
1	17	1	3	17	0	281	328	9.1134	0.69988	1	2	163.36	0	1977
1	17	1	3	18	0	244	109	9.8633	0.74989	1	3	222.1	0	1978
1	17	1	3	19	0	337	170	10.113	0.24989	1	4	111.22	0	1979
1	17	1	3	20	0	540	422	10.729	0.61625	1	5	323.59	0	1980
1	17	1	3	21	0	551	358	10.979	0.24992	1	6	64.938	0	1981
1	17	1	3	22	0	686	406	11.463	0.48399	1	7	143.28	0	1982
1	17	1	3	23	0	780	350	11.83	0.36617	1	8	109.42	0	1983
1	17	1	3	24	0	882	353	12.196	0.36654	1	9	102.04	0	1984
1	17	1	3	25	0	873	454	12.446	0.24974	1	10	101.4	0	1985
1	17	1	3	26	0	704	272	12.813	0.36718	1	11	248.36	0	1986
1	17	1	3	27	0	787	112	13.379	0.56602	1	12	180.25	13	1987
1	17	1	3	28	1	729	97	13.846	0.46651	0	0	59.908	0	1988
1	17	1	3	29	1	698	199	14.129	0.28334	1	1	106.61	0	1989
1	17	1	3	30	1	624	78	14.463	0.33372	1	2	141.83	0	1990
1	17	1	3	31	1	613	260	14.929	0.46609	1	3	182.33	0	1991
1	17	1	3	32	1	463	194	15.362	0.4338	1	4	163.88	0	1992
1	17	1	3	33	1	401	163	15.645	0.28277	1	5	69.318	0	1993
1	17	1	3	34	1	178	104	16.095	0.44991	1	6	230.67	0	1994
1	17	1	3	35	1	251	271	16.462	0.36718	1	7	182.26	0	1995
1	17	1	3	36	1	134	263	16.812	0.34976	1	8	117.27	0	1996
1	17	1	3	37	1	232	335	17.328	0.51607	1	9	121.61	0	1997
1	17	1	3	38	1	236	421	17.595	0.26701	1	10	86.093	0	1998
1	17	1	3	39	1	439	352	18.478	0.88276	1	11	214.41	12	1999
1	17	1	3	40	1	829	405	19.362	0.88358	1	12	393.58	0	2000
[truncated: 34,560 more rows]
